# Supplementary material for: ClpX Is Essential and Activated by Single-Strand DNA Binding Protein in Mycobacteria
Source: J Bacteriol. 2021 Jan 25;203(4):e00608-20. doi: 10.1128/JB.00608-20 (PMC7847540; doi:10.1128/JB.00608-20)
Supplement: Supplemental file 1 [file JB.00608-20-s0001.xlsx]

## Sheet: spectral_counts_table_pooled_gt
GI clpX_pooled wt_pooled p value rank adjusted p Significant_01 LOG2_clpx LOG2_wt
gi	MSMEI#	Gene Description	clpX_pooled	wt_pooled	p value	rank	adjusted p	Significant (g test)	Log2_clpX	Log2_wt	Ratio
gi|399987462	MSMEI_3052	XRE family transcriptional regulator	145	0.1	1.859e-42	8	4.15369e-05	TRUE	7.17991	-3.32193	1450
gi|399987541	MSMEI_3131	DNA methylase (Methyltransferase)	114	0.1	1.3456e-33	15	7.78816e-05	TRUE	6.83289	-3.32193	1140
gi|399989363	MSMEI_4974	ABC transporter	24	0.1	9.3672e-08	216	0.0011215	TRUE	4.58496	-3.32193	240
gi|399987257	MSMEI_2847	aldo-keto reductase	21	0.1	6.9748e-07	257	0.00133437	TRUE	4.39232	-3.32193	210
gi|399990092	MSMEI_5712	sensor protein phoR	17	0.1	1.0226e-05	317	0.0016459	TRUE	4.08746	-3.32193	170
gi|399984865	MSMEI_0437	Drug resistance transporter EmrB/QacA subfamily	16	0.1	2.0046e-05	342	0.0017757	TRUE	4	-3.32193	160
gi|399987279	MSMEI_2869	Crossover junction endodeoxyribonuclease ruvC	12	0.1	0.00029888	450	0.00233645	TRUE	3.58496	-3.32193	120
gi|399985711	MSMEI_1288	exonuclease V (Alpha chain) recD	11	0.1	0.000589	498	0.00258567	TRUE	3.45943	-3.32193	110
gi|399987107	MSMEI_2693	hypothetical protein	9	0.1	0.0022974	586	0.00304258	TRUE	3.16993	-3.32193	90
gi|399986552	MSMEI_2136	integral membrane protein	7	0.1	0.0090232	724	0.00375909	FALSE	2.80735	-3.32193	70
gi|399988878	MSMEI_4479	acyl-CoA dehydrogenase	6	0.1	0.017937	807	0.00419003	FALSE	2.58496	-3.32193	60
gi|399985713	MSMEI_1290	exonuclease V (Gamma chain) recC	45	1	2.3656e-12	107	0.000555556	TRUE	5.49185	0	45
gi|399987082	MSMEI_2668	diaminopimelate epimerase	4	0.1	0.071338	1052	0.0054621	FALSE	2	-3.32193	40
gi|399988649	MSMEI_4248	hypothetical protein	3	0.1	0.14264	1183	0.00614226	FALSE	1.58496	-3.32193	30
gi|399985641	MSMEI_1218	hypothetical protein	57	2	1.9161e-14	84	0.000436137	TRUE	5.83289	1	28.5
gi|399987692	MSMEI_3283	TetR family transcriptional regulator	26	1	4.3389e-07	245	0.00127207	TRUE	4.70044	0	26
gi|399985333	MSMEI_0906	UDP-N-acetylenolpyruvoylglucosamine reductase MurB	28	2	1.1174e-06	269	0.00139668	TRUE	4.80735	1	14
gi|399990416	MSMEI_6040	bifunctional membrane-associated penicillin-binding protein 1A/1B ponA2 : penicillin-insensitive transglycosylase + penicillin-sensitive transpeptidase	86	7	2.0931e-17	58	0.000301142	TRUE	6.42626	2.80735	12.2857
gi|399991088	MSMEI_6718	hypothetical protein	10	1	0.0085522	710	0.0036864	FALSE	3.32193	0	10
gi|399989988	MSMEI_5607	GntR family transcriptional regulator	17	2	0.00069706	514	0.00266874	TRUE	4.08746	1	8.5
gi|399984828	MSMEI_0400	MmpL protein	8	1	0.027607	863	0.00448079	FALSE	3	0	8
gi|399990487	MSMEI_6112	UDP-N-acetylmuramyl tripeptide synthase	46	6	2.6505e-08	193	0.00100208	TRUE	5.52356	2.58496	7.66667
gi|399987362	MSMEI_2952	secreted solute-binding protein,aminodeoxychorismate lyase-like protein	41	6	3.8588e-07	243	0.00126168	TRUE	5.35755	2.58496	6.83333
gi|399986062	MSMEI_1644	hypothetical protein	20	3	0.00053411	489	0.00253894	TRUE	4.32193	1.58496	6.66667
gi|399986318	MSMEI_1900	UvrD/REP helicase	59	11	1.6898e-08	188	0.000976116	TRUE	5.88264	3.45943	5.36364
gi|399985640	MSMEI_1217	hypothetical protein	725	161	3.513e-77	1	5.19211e-06	TRUE	9.50184	7.33092	4.50311
gi|399988780	MSMEI_4381	amidase amiA2	40	9	1.9097e-05	339	0.00176012	TRUE	5.32193	3.16993	4.44444
gi|399987637	MSMEI_3228	ROK-family transcriptional regulator	31	7	0.00018307	426	0.00221184	TRUE	4.9542	2.80735	4.42857
gi|399985450(+1)	MSMEI_1023	pyrrolo-quinoline quinone	56	13	5.53e-07	248	0.00128764	TRUE	5.80735	3.70044	4.30769
gi|399985763	MSMEI_1343	transmembrane transport protein MmpL1	29	7	0.00046299	484	0.00251298	TRUE	4.85798	2.80735	4.14286
gi|399985585	MSMEI_1162	TROVE domain-containing protein	185	45	3.108e-19	49	0.000254413	TRUE	7.53138	5.49185	4.11111
gi|399987546	MSMEI_3136	hypothetical protein	8	2	0.085575	1083	0.00562305	FALSE	3	1	4
gi|399990717	MSMEI_6347	ABC transporter	4	1	0.25293	1354	0.00703011	FALSE	2	0	4
gi|399991079	MSMEI_6709	Replicative DNA helicase	159	41	7.6359e-16	72	0.000373832	TRUE	7.31288	5.35755	3.87805
gi|399988164	MSMEI_3761	aliphatic sulfonates family ABC transporter, periplasmic ligand-binding protein	48	13	1.9227e-05	340	0.00176532	TRUE	5.58496	3.70044	3.69231
gi|399987632	MSMEI_3223	Universal stress protein UspA	23	7	0.0064739	682	0.00354102	FALSE	4.52356	2.80735	3.28571
gi|399985102	MSMEI_0675	hypothetical protein	16	5	0.027164	858	0.00445483	FALSE	4	2.32193	3.2
gi|399985021	MSMEI_0593	XRE family transcriptional regulator	37	12	0.00084003	525	0.00272586	TRUE	5.20945	3.58496	3.08333
gi|399986279	MSMEI_1861	LuxR family transcriptional regulator	117	38	2e-09	159	0.000825545	TRUE	6.87036	5.24793	3.07895
gi|399985174	MSMEI_0747	Mmpl	21	7	0.014701	780	0.00404984	FALSE	4.39232	2.80735	3
gi|399988597	MSMEI_4195	Tripeptidyl-peptidase B Serine peptidase MEROPS family S33	76	26	3.4903e-06	289	0.00150052	TRUE	6.24793	4.70044	2.92308
gi|399991107	MSMEI_6737	MutT/NUDIX family protein	53	20	0.00035827	462	0.00239875	TRUE	5.72792	4.32193	2.65
gi|399984741	MSMEI_0313	phosphotriesterase php (Parathion hydrolase)	13	5	0.091604	1097	0.00569574	FALSE	3.70044	2.32193	2.6
gi|399985328	MSMEI_0901	hypothetical protein	56	22	0.00039724	470	0.00244029	TRUE	5.80735	4.45943	2.54545
gi|399986254	MSMEI_1836	sensor histidine kinase mtrB	33	13	0.0070537	687	0.00356698	FALSE	5.04439	3.70044	2.53846
gi|399990653	MSMEI_6283	sulfate transporter	81	32	2.1323e-05	346	0.00179647	TRUE	6.33985	5	2.53125
gi|399988633	MSMEI_4232	glycerol-3-phosphate dehydrogenase GlpD1	37	15	0.005401	654	0.00339564	FALSE	5.20945	3.90689	2.46667
gi|399986080	MSMEI_1662	amidohydrolase AmiB1	12	5	0.13374	1161	0.00602804	FALSE	3.58496	2.32193	2.4
gi|399985632	MSMEI_1209	hypothetical protein	459	192	5.6742e-22	40	0.000207684	TRUE	8.84235	7.58496	2.39062
gi|399988779	MSMEI_4380	DNA repair protein recO	19	8	0.057994	1003	0.00520768	FALSE	4.24793	3	2.375
gi|399984802	MSMEI_0374	MmpS4	124	55	2.7382e-06	284	0.00147456	TRUE	6.9542	5.78136	2.25455
gi|399990332	MSMEI_5954	D-alanyl-D-alanine carboxypeptidase	59	27	0.001888	572	0.00296989	TRUE	5.88264	4.75489	2.18519
gi|399985964	MSMEI_1545	60 kDa chaperonin 1	2137	1013	1.0966e-73	4	2.07684e-05	TRUE	11.0614	9.98442	2.10958
gi|399985024	MSMEI_0596	transcriptional regulatory protein	8	4	0.33084	1434	0.00744548	FALSE	3	2	2
gi|399990898	MSMEI_6528	Esterase	4	2	0.51423	1596	0.0082866	FALSE	2	1	2
gi|399986494	MSMEI_2077	transcriptional regulator IclR	110	56	0.00020403	432	0.00224299	TRUE	6.78136	5.80735	1.96429
gi|399987260	MSMEI_2850	short-chain dehydrogenase	33	17	0.047815	946	0.00491173	FALSE	5.04439	4.08746	1.94118
gi|399987131	MSMEI_2717	secreted protease	27	14	0.077164	1061	0.00550883	FALSE	4.75489	3.80735	1.92857
gi|399988062	MSMEI_3654	tyrosine recombinase XerD	21	11	0.1266	1153	0.0059865	FALSE	4.39232	3.45943	1.90909
gi|399991046	MSMEI_6676	short-chain dehydrogenase	68	36	0.0059944	672	0.0034891	FALSE	6.08746	5.16993	1.88889
gi|399990497	MSMEI_6123	hypothetical protein	26	14	0.10184	1110	0.00576324	FALSE	4.70044	3.80735	1.85714
gi|399990737	MSMEI_6367	Cobalamin B12-binding protein	13	7	0.25579	1356	0.0070405	FALSE	3.70044	2.80735	1.85714
gi|399987482	MSMEI_3072	hypothetical protein	54	30	0.023775	832	0.00431983	FALSE	5.75489	4.90689	1.8
gi|399987117	MSMEI_2703	integral membrane alanine and valine and leucine rich protein (amino acid permease, putative)	16	9	0.23799	1333	0.00692108	FALSE	4	3.16993	1.77778
gi|399985576	MSMEI_1152	histidine ammonia-lyase	23	13	0.15703	1224	0.00635514	FALSE	4.52356	3.70044	1.76923
gi|399985574	MSMEI_1150	formiminoglutamate deiminase	19	11	0.2202	1300	0.00674974	FALSE	4.24793	3.45943	1.72727
gi|399987960	MSMEI_3551	iron ABC transporter, periplasmic iron-binding protein	42	25	0.080093	1074	0.00557632	FALSE	5.39232	4.64386	1.68
gi|399985504	MSMEI_1077	2-succinyl-5-enolpyruvyl-6-hydroxy-3-cyclohexene-1-carboxylate synthase	47	29	0.08578	1086	0.00563863	FALSE	5.55459	4.85798	1.62069
gi|399985101	MSMEI_0674	LuxR family transcriptional regulator	262	163	5.9147e-05	378	0.00196262	TRUE	8.03342	7.34873	1.60736
gi|399987473	MSMEI_3063	hypothetical protein	16	10	0.33906	1443	0.00749221	FALSE	4	3.32193	1.6
gi|399987416	MSMEI_3006	glyceraldehyde-3-phosphate dehydrogenase	118	74	0.0082958	706	0.00366563	FALSE	6.88264	6.20945	1.59459
gi|399987502	MSMEI_3092	lipoprotein signal peptidase	38	24	0.14397	1196	0.00620976	FALSE	5.24793	4.58496	1.58333
gi|399985983	MSMEI_1564	inosine-5'-monophosphate (Imp) dehydrogenase, GuaB3	150	96	0.0045453	629	0.00326584	FALSE	7.22882	6.58496	1.5625
gi|399990012	MSMEI_5632	hypothetical protein	14	9	0.4049	1501	0.00779335	FALSE	3.80735	3.16993	1.55556
gi|399985044	MSMEI_0616	hypothetical protein	20	13	0.32852	1428	0.00741433	FALSE	4.32193	3.70044	1.53846
gi|399986386	MSMEI_1969	ABC transporter ATP-binding protein	44	29	0.15733	1226	0.00636552	FALSE	5.45943	4.85798	1.51724
gi|399986056	MSMEI_1638	amidohydrolase AmiB1	165	114	0.016216	790	0.00410177	FALSE	7.36632	6.83289	1.44737
gi|399985175	MSMEI_0748	Na+/H+ antiporter	23	16	0.38784	1488	0.00772586	FALSE	4.52356	4	1.4375
gi|399985982	MSMEI_1563	inosine-5'-monophosphate (Imp) dehydrogenase, GuaB2	333	233	0.0010256	539	0.00279855	TRUE	8.37938	7.86419	1.42918
gi|399984689	MSMEI_0261	GntR family transcriptional regulator	216	153	0.011298	747	0.0038785	FALSE	7.75489	7.25739	1.41176
gi|399990911	MSMEI_6541	Cobalt ABC transporter permease	12	9	0.64524	1694	0.00879543	FALSE	3.58496	3.16993	1.33333
gi|399984535	MSMEI_0106	NAD(P) transhydrogenase subunit alpha	180	136	0.074982	1057	0.00548806	FALSE	7.49185	7.08746	1.32353
gi|399987897	MSMEI_3488	Membrane protein-like protein	46	36	0.45648	1547	0.00803219	FALSE	5.52356	5.16993	1.27778
gi|399990045	MSMEI_5665	hypothetical protein	28	22	0.57243	1645	0.00854102	FALSE	4.80735	4.45943	1.27273
gi|399985896	MSMEI_1476	dTDP-glucose 4,6-dehydratase	198	157	0.15019	1216	0.0063136	FALSE	7.62936	7.29462	1.26115
gi|399986319	MSMEI_1901	hypothetical protein	25	20	0.63427	1685	0.0087487	FALSE	4.64386	4.32193	1.25
gi|399984738	MSMEI_0310	hypothetical protein	147	119	0.28132	1378	0.00715472	FALSE	7.19967	6.89482	1.23529
gi|399988760	MSMEI_4360	transmembrane ATP-binding protein ABC transporter	63	51	0.48236	1569	0.00814642	FALSE	5.97728	5.67243	1.23529
gi|399984977	MSMEI_0549	xanthine/uracil/vitamin C permease	16	13	0.73526	1757	0.00912253	FALSE	4	3.70044	1.23077
gi|399984671	MSMEI_0243	Drug exporters of the RND superfamily-like protein	113	92	0.36575	1470	0.0076324	FALSE	6.82018	6.52356	1.22826
gi|399986714	MSMEI_2298	tRNA-specific 2-thiouridylase mnmA	12	10	0.81409	1808	0.00938733	FALSE	3.58496	3.32193	1.2
gi|399990839	MSMEI_6469	pyruvate carboxylase 1	51	43	0.65812	1705	0.00885254	FALSE	5.67243	5.42626	1.18605
gi|399987033	MSMEI_2619	dihydrodipicolinate synthase	15	13	0.86779	1839	0.00954829	FALSE	3.90689	3.70044	1.15385
gi|399990409	MSMEI_6033	anion-transporting ATPase	209	184	0.62817	1682	0.00873313	FALSE	7.70736	7.52356	1.13587
gi|399986268	MSMEI_1850	3-phosphoshikimate 1-carboxyvinyltransferase	202	179	0.67927	1714	0.00889927	FALSE	7.65821	7.48382	1.12849
gi|399986875	MSMEI_2461	elongation factor Ts	9	8	0.93805	1893	0.00982866	FALSE	3.16993	3	1.125
gi|399986353	MSMEI_1936	oxidoreductase	84	75	0.82668	1813	0.00941329	FALSE	6.39232	6.22882	1.12
gi|399985199	MSMEI_0772	hypothetical protein	46	44	0.87315	1845	0.00957944	FALSE	5.52356	5.45943	1.04545
gi|399984819	MSMEI_0391	MtbH	657	631	0.49463	1578	0.00819315	FALSE	9.35975	9.3015	1.0412
gi|399990787	MSMEI_6417	glutamine ABC transporter, glutamine-binding periplasmic protein	4	4	0.91898	1874	0.00973001	FALSE	2	2	1
gi|399988528	MSMEI_4126	UDP-N-acetylmuramate--L-alanine ligase	562	567	0.14228	1179	0.0061215	FALSE	9.13443	9.1472	0.991182
gi|399988612	MSMEI_4210	Cobalamin biosynthesis protein cobD	27	29	0.58008	1656	0.00859813	FALSE	4.75489	4.85798	0.931034
gi|399984820	MSMEI_0392	Non-ribosomal peptide synthetase	639	715	0.0004423	481	0.0024974	TRUE	9.31967	9.4818	0.893706
gi|399984975	MSMEI_0547	hypothetical protein	34	39	0.36228	1461	0.00758567	FALSE	5.08746	5.2854	0.871795
gi|399988741	MSMEI_4340	alpha/beta hydrolase	22	26	0.40303	1499	0.00778297	FALSE	4.45943	4.70044	0.846154
gi|399987324	MSMEI_2914	LacI family transcriptional regulator	94	113	0.060246	1012	0.00525441	FALSE	6.55459	6.82018	0.831858
gi|399987413	MSMEI_3003	transcriptional regulatory protein WhiA	136	167	0.013917	773	0.0040135	FALSE	7.08746	7.3837	0.814371
gi|399987402	MSMEI_2992	Major facilitator superfamily MFS_1	13	16	0.45362	1544	0.00801661	FALSE	3.70044	4	0.8125
gi|399985417(+1)	MSMEI_0990	ribonucleoside-diphosphate reductase subunit alpha	504	732	3.0478e-15	77	0.000399792	TRUE	8.97728	9.5157	0.688525
gi|399987804	MSMEI_3395	peptidase M48, Ste24p	51	76	0.0080236	700	0.00363448	FALSE	5.67243	6.24793	0.671053
gi|399986397	MSMEI_1980	transcriptional regulator IclR	69	113	0.00015081	419	0.00217549	TRUE	6.10852	6.82018	0.610619
gi|399990132	MSMEI_5753	2-nitropropane dioxygenase	33	56	0.0051621	650	0.00337487	FALSE	5.04439	5.80735	0.589286
gi|399989737	MSMEI_5351	hypothetical protein	17	29	0.044256	933	0.00484424	FALSE	4.08746	4.85798	0.586207
gi|399988111	MSMEI_3707	lysyl-tRNA synthetase 2	11	28	0.0031432	611	0.00317238	TRUE	3.45943	4.80735	0.392857
gi|399984460	MSMEI_0030	anthranilate synthase component II trpG	3	8	0.11868	1143	0.00593458	FALSE	1.58496	3	0.375
gi|399987869	MSMEI_3460	hypothetical protein	8	23	0.0037742	620	0.00321911	FALSE	3	4.52356	0.347826
gi|399985439(+1)	MSMEI_1012	phosphoserine phosphatase serB2	66	208	5.2367e-21	42	0.000218069	TRUE	6.04439	7.70044	0.317308
gi|399984942	MSMEI_0514	serine/threonine-protein kinase transcriptional regulatory protein PknK	14	57	2.9151e-08	194	0.00100727	TRUE	3.80735	5.83289	0.245614
gi|399987957	MSMEI_3548	inosine-5-monophosphate dehydrogenase guaB1	3	25	6.213e-06	305	0.00158359	TRUE	1.58496	4.64386	0.12
gi|399989472	MSMEI_5083	alpha/beta hydrolase fold-3 domain-containing protein	5	42	3e-09	161	0.000835929	TRUE	2.32193	5.39232	0.119048
gi|399984920	MSMEI_0492	hypothetical protein	103	0.1	1.8834e-30	23	0.000119418	TRUE	6.6865	-3.32193	1030
gi|399985803	MSMEI_1383	ECF subfamily RNA polymerase sigma-24 subunit	61	0.1	2.0269e-18	52	0.00026999	TRUE	5.93074	-3.32193	610
gi|399988336	MSMEI_3933	hypothetical protein	45	0.1	8.0427e-14	87	0.000451713	TRUE	5.49185	-3.32193	450
gi|399989313	MSMEI_4924	methionine aminopeptidase	45	0.1	8.0427e-14	88	0.000456906	TRUE	5.49185	-3.32193	450
gi|399990297	MSMEI_5919	DNA repair protein radA	41	0.1	1.1413e-12	102	0.000529595	TRUE	5.35755	-3.32193	410
gi|399985802	MSMEI_1382	glyoxalase/bleomycin resistance protein/dioxygenase	40	0.1	2.2162e-12	106	0.000550363	TRUE	5.32193	-3.32193	400
gi|399988830	MSMEI_4431	ABC transporter substrate-binding protein	40	0.1	2.2162e-12	105	0.000545171	TRUE	5.32193	-3.32193	400
gi|399990616	MSMEI_6246	hypothetical protein	37	0.1	1.6244e-11	117	0.000607477	TRUE	5.20945	-3.32193	370
gi|399986952	MSMEI_2538	IclR family transcriptional regulator	36	0.1	3.1569e-11	124	0.000643821	TRUE	5.16993	-3.32193	360
gi|399989763	MSMEI_5377	aliphatic sulfonates family ABC transporter, periplasmic ligand-binding protein	36	0.1	3.1569e-11	123	0.000638629	TRUE	5.16993	-3.32193	360
gi|399989688	MSMEI_5301	alkylated DNA repair protein	35	0.1	6.1364e-11	127	0.000659398	TRUE	5.12928	-3.32193	350
gi|399989765	MSMEI_5379	aliphatic sulfonates import ATP-binding protein ssuB	28	0.1	6.4836e-09	175	0.000908619	TRUE	4.80735	-3.32193	280
gi|399991099	MSMEI_6729	leucyl-tRNA synthetase	28	0.1	6.4836e-09	174	0.000903427	TRUE	4.80735	-3.32193	280
gi|399987409	MSMEI_2999	Gamma-glutamyltransferase 1 Threonine peptidase MEROPS family T03	26	0.1	2.4624e-08	191	0.000991693	TRUE	4.70044	-3.32193	260
gi|399989186	MSMEI_4793	acetyl-CoA acetyltransferase	26	0.1	2.4624e-08	190	0.0009865	TRUE	4.70044	-3.32193	260
gi|399984923	MSMEI_0495	sugar ABC transporter ATP-binding protein	25	0.1	4.8e-08	200	0.00103842	TRUE	4.64386	-3.32193	250
gi|399987969	MSMEI_3560	MerR family transcriptional regulator	24	0.1	9.3672e-08	215	0.0011163	TRUE	4.58496	-3.32193	240
gi|399985422(+1)	MSMEI_0995	N-acetyltransferase GCN5	23	0.1	1.8282e-07	230	0.00119418	TRUE	4.52356	-3.32193	230
gi|399988874	MSMEI_4475	aliphatic sulfonates import ATP-binding protein ssuB	23	0.1	1.8282e-07	231	0.00119938	TRUE	4.52356	-3.32193	230
gi|399988807	MSMEI_4408	sulfate/thiosulfate ABC transporter, ATP-binding protein	21	0.1	6.9748e-07	258	0.00133956	TRUE	4.39232	-3.32193	210
gi|399991082	MSMEI_6712	ssDNA-binding protein	21	0.1	6.9748e-07	259	0.00134476	TRUE	4.39232	-3.32193	210
gi|399985630	MSMEI_1207	nifS-like class-V aminotransferase	20	0.1	1.3635e-06	276	0.00143302	TRUE	4.32193	-3.32193	200
gi|399990762	MSMEI_6392	integral membrane protein	19	0.1	2.6671e-06	283	0.00146937	TRUE	4.24793	-3.32193	190
gi|399987369	MSMEI_2959	cytoplasmic peptidase PepQ	18	0.1	5.2205e-06	299	0.00155244	TRUE	4.16993	-3.32193	180
gi|399990016	MSMEI_5636	Thiosulfate sulfurtransferase cysA2 (Rhodanese-like protein)	18	0.1	5.2205e-06	298	0.00154725	TRUE	4.16993	-3.32193	180
gi|399987380	MSMEI_2970	dihydroorotase	17	0.1	1.0226e-05	316	0.00164071	TRUE	4.08746	-3.32193	170
gi|399990733	MSMEI_6363	short-chain dehydrogenase	17	0.1	1.0226e-05	315	0.00163551	TRUE	4.08746	-3.32193	170
gi|399989766	MSMEI_5380	Fumarate reductase/succinate dehydrogenase flavoprotein-like protein	16	0.1	2.0046e-05	343	0.00178089	TRUE	4	-3.32193	160
gi|399984919	MSMEI_0491	carbohydrate kinase	15	0.1	3.9332e-05	365	0.00189512	TRUE	3.90689	-3.32193	150
gi|399986908	MSMEI_2494	aminoglycoside phosphotransferase	15	0.1	3.9332e-05	366	0.00190031	TRUE	3.90689	-3.32193	150
gi|399988809	MSMEI_4410	binding-protein-dependent transport system inner membrane protein	15	0.1	3.9332e-05	364	0.00188993	TRUE	3.90689	-3.32193	150
gi|399986740	MSMEI_2326	transcriptional regulator (Bacterial regulatory proteins, IclR family)	13	0.1	0.00015186	420	0.00218069	TRUE	3.70044	-3.32193	130
gi|399990469	MSMEI_6094	Aspartate-semialdehyde dehydrogenase	13	0.1	0.00015186	421	0.00218588	TRUE	3.70044	-3.32193	130
gi|399985588	MSMEI_1165	hypothetical protein	126	1	3.8155e-35	13	6.74974e-05	TRUE	6.97728	0	126
gi|399986942	MSMEI_2528	AraC family transcriptional regulator	12	0.1	0.00029888	451	0.00234164	TRUE	3.58496	-3.32193	120
gi|399987238	MSMEI_2828	nitrilase/cyanide hydratase and apolipoprotein N-acyltransferase	12	0.1	0.00029888	449	0.00233126	TRUE	3.58496	-3.32193	120
gi|399988609	MSMEI_4207	HAD-superfamily hydrolase	12	0.1	0.00029888	452	0.00234683	TRUE	3.58496	-3.32193	120
gi|399989689	MSMEI_5302	hypothetical protein	12	0.1	0.00029888	453	0.00235202	TRUE	3.58496	-3.32193	120
gi|399984657	MSMEI_0229	transmembrane protein	11	0.1	0.000589	499	0.00259086	TRUE	3.45943	-3.32193	110
gi|399986796	MSMEI_2382	hypothetical protein	11	0.1	0.000589	497	0.00258048	TRUE	3.45943	-3.32193	110
gi|399990114	MSMEI_5735	MCE-family protein MCE4f	11	0.1	0.000589	500	0.00259605	TRUE	3.45943	-3.32193	110
gi|399988283	MSMEI_3880	regulatory protein	109	1	2.4204e-30	25	0.000129803	TRUE	6.76818	0	109
gi|399985840	MSMEI_1420	transcriptional regulator, CdaR	10	0.1	0.0011623	550	0.00285566	TRUE	3.32193	-3.32193	100
gi|399988722	MSMEI_4321	LuxR family ATP-dependent transcriptional regulator	10	0.1	0.0011623	551	0.00286085	TRUE	3.32193	-3.32193	100
gi|399984684	MSMEI_0256	amidohydrolase	9	0.1	0.0022974	585	0.00303738	TRUE	3.16993	-3.32193	90
gi|399985625	MSMEI_1202	hypothetical protein	9	0.1	0.0022974	589	0.00305815	TRUE	3.16993	-3.32193	90
gi|399987177	MSMEI_2767	alkane monooxygenase	9	0.1	0.0022974	590	0.00306334	TRUE	3.16993	-3.32193	90
gi|399987629	MSMEI_3220	NAD(P)H quinone oxidoreductase	9	0.1	0.0022974	584	0.00303219	TRUE	3.16993	-3.32193	90
gi|399988576	MSMEI_4174	nicotinate-nucleotide--dimethylbenzimidazole phosphoribosyltransferase	9	0.1	0.0022974	588	0.00305296	TRUE	3.16993	-3.32193	90
gi|399988905	MSMEI_4506	GTP1/OBG-family GTP-binding protein	9	0.1	0.0022974	587	0.00304777	TRUE	3.16993	-3.32193	90
gi|399984624(+17)	MSMEI_0196	TnpA protein	8	0.1	0.0045486	631	0.00327622	FALSE	3	-3.32193	80
gi|399984725	MSMEI_0297	Long-chain-fatty-acid-CoA ligase fadD12	8	0.1	0.0045486	634	0.0032918	FALSE	3	-3.32193	80
gi|399985656	MSMEI_1233	diadenosine tetraphosphatase and related serine/threonine protein phosphatase	8	0.1	0.0045486	633	0.0032866	FALSE	3	-3.32193	80
gi|399986017	MSMEI_1598	hypothetical protein	8	0.1	0.0045486	630	0.00327103	FALSE	3	-3.32193	80
gi|399988306	MSMEI_3903	amidase	8	0.1	0.0045486	632	0.00328141	FALSE	3	-3.32193	80
gi|399989307	MSMEI_4918	glyoclate oxidase FAD-linked subunit	8	0.1	0.0045486	635	0.00329699	FALSE	3	-3.32193	80
gi|399984642	MSMEI_0214	secreted protein	7	0.1	0.0090232	719	0.00373313	FALSE	2.80735	-3.32193	70
gi|399985262	MSMEI_0835	LuxR family two component transcriptional regulator	7	0.1	0.0090232	720	0.00373832	FALSE	2.80735	-3.32193	70
gi|399986029	MSMEI_1611	monooxygenase FAD-binding protein	7	0.1	0.0090232	717	0.00372274	FALSE	2.80735	-3.32193	70
gi|399986546	MSMEI_2130	hypothetical protein	7	0.1	0.0090232	718	0.00372793	FALSE	2.80735	-3.32193	70
gi|399987593	MSMEI_3184	binding-protein-dependent transport system inner membrane protein	7	0.1	0.0090232	723	0.00375389	FALSE	2.80735	-3.32193	70
gi|399989014	MSMEI_4619	hypothetical protein	7	0.1	0.0090232	721	0.00374351	FALSE	2.80735	-3.32193	70
gi|399989295	MSMEI_4906	HxlR family transcriptional regulator	7	0.1	0.0090232	722	0.0037487	FALSE	2.80735	-3.32193	70
gi|399985758	MSMEI_1338	DeoR-family transcriptional regulator	6	0.1	0.017937	809	0.00420042	FALSE	2.58496	-3.32193	60
gi|399985762	MSMEI_1342	transmembrane proteinm, MmpS5	6	0.1	0.017937	804	0.00417445	FALSE	2.58496	-3.32193	60
gi|399986724	MSMEI_2308	transcriptional regulator TetR family	6	0.1	0.017937	806	0.00418484	FALSE	2.58496	-3.32193	60
gi|399986861	MSMEI_2447	transcriptional regulator IclR	6	0.1	0.017937	800	0.00415369	FALSE	2.58496	-3.32193	60
gi|399987147	MSMEI_2733	hypothetical protein	6	0.1	0.017937	808	0.00419522	FALSE	2.58496	-3.32193	60
gi|399987435	MSMEI_3025	transketolase	6	0.1	0.017937	805	0.00417965	FALSE	2.58496	-3.32193	60
gi|399987893	MSMEI_3484	FadD16 protein	6	0.1	0.017937	801	0.00415888	FALSE	2.58496	-3.32193	60
gi|399989825	MSMEI_5439	hypothetical protein	6	0.1	0.017937	802	0.00416407	FALSE	2.58496	-3.32193	60
gi|399990760	MSMEI_6390	Dyp-type peroxidase	6	0.1	0.017937	803	0.00416926	FALSE	2.58496	-3.32193	60
gi|399984476	MSMEI_0047	hypothetical protein	5	0.1	0.035733	906	0.00470405	FALSE	2.32193	-3.32193	50
gi|399986249	MSMEI_1831	hypothetical protein	5	0.1	0.035733	900	0.0046729	FALSE	2.32193	-3.32193	50
gi|399987599	MSMEI_3190	MerR family transcriptional regulator	5	0.1	0.035733	901	0.00467809	FALSE	2.32193	-3.32193	50
gi|399987764	MSMEI_3355	peptidyl-prolyl cis-trans isomerase	5	0.1	0.035733	907	0.00470924	FALSE	2.32193	-3.32193	50
gi|399988285	MSMEI_3882	TetR family transcriptional regulator	5	0.1	0.035733	899	0.00466771	FALSE	2.32193	-3.32193	50
gi|399988686	MSMEI_4285	ABC transporter	5	0.1	0.035733	909	0.00471963	FALSE	2.32193	-3.32193	50
gi|399989317	MSMEI_4928	Malate dehydrogenase (Oxaloacetate decarboxylating)	5	0.1	0.035733	903	0.00468847	FALSE	2.32193	-3.32193	50
gi|399990573	MSMEI_6203	GntR family transcriptional regulator	5	0.1	0.035733	902	0.00468328	FALSE	2.32193	-3.32193	50
gi|399990820	MSMEI_6450	TetR family transcriptional regulator	5	0.1	0.035733	905	0.00469886	FALSE	2.32193	-3.32193	50
gi|399990967	MSMEI_6597	hypothetical protein	5	0.1	0.035733	904	0.00469367	FALSE	2.32193	-3.32193	50
gi|399991044	MSMEI_6674	IclR family transcriptional regulator	5	0.1	0.035733	908	0.00471443	FALSE	2.32193	-3.32193	50
gi|399988391	MSMEI_3988	Major facilitator superfamily MFS_1	48	1	3.442e-13	95	0.00049325	TRUE	5.58496	0	48
gi|399984526	MSMEI_0097	phosphotyrosine protein phosphatase PtpB	4	0.1	0.071338	1049	0.00544652	FALSE	2	-3.32193	40
gi|399985571	MSMEI_1147	RpiR family transcriptional regulator	4	0.1	0.071338	1047	0.00543614	FALSE	2	-3.32193	40
gi|399985653	MSMEI_1230	ADP-ribosylation/Crystallin J1	4	0.1	0.071338	1048	0.00544133	FALSE	2	-3.32193	40
gi|399987964	MSMEI_3555	Malate synthase G	4	0.1	0.071338	1046	0.00543095	FALSE	2	-3.32193	40
gi|399988185	MSMEI_3782	precorrin-8X methylmutase	4	0.1	0.071338	1050	0.00545171	FALSE	2	-3.32193	40
gi|399988558	MSMEI_4156	NLP/P60	4	0.1	0.071338	1051	0.00545691	FALSE	2	-3.32193	40
gi|399988855	MSMEI_4456	transglutaminase-like protein	4	0.1	0.071338	1045	0.00542575	FALSE	2	-3.32193	40
gi|399989095	MSMEI_4701	TetR family regulatory protein	4	0.1	0.071338	1042	0.00541018	FALSE	2	-3.32193	40
gi|399989380	MSMEI_4991	transcriptional regulator, CdaR	4	0.1	0.071338	1044	0.00542056	FALSE	2	-3.32193	40
gi|399989490	MSMEI_5101	fructose 1,6-bisphosphatase II	4	0.1	0.071338	1043	0.00541537	FALSE	2	-3.32193	40
gi|399989491	MSMEI_5102	class II fumarate hydratase	4	0.1	0.071338	1041	0.00540498	FALSE	2	-3.32193	40
gi|399988317	MSMEI_3914	transcriptional regulator	36	1	7.5385e-10	151	0.000784008	TRUE	5.16993	0	36
gi|399987990	MSMEI_3581	acyl-CoA dehydrogenase, type 2, C-terminal domain protein	32	1	9.6554e-09	182	0.000944964	TRUE	5	0	32
gi|399990463	MSMEI_6088	hypothetical protein	32	1	9.6554e-09	181	0.000939772	TRUE	5	0	32
gi|399984615	MSMEI_0187	RpiR-family transcriptional regulator	3	0.1	0.14264	1190	0.00617861	FALSE	1.58496	-3.32193	30
gi|399984682	MSMEI_0254	P40 protein	3	0.1	0.14264	1185	0.00615265	FALSE	1.58496	-3.32193	30
gi|399985386	MSMEI_0959	TetR family transcriptional regulator	3	0.1	0.14264	1184	0.00614746	FALSE	1.58496	-3.32193	30
gi|399987683	MSMEI_3274	TetR family transcriptional regulator	3	0.1	0.14264	1191	0.0061838	FALSE	1.58496	-3.32193	30
gi|399988165	MSMEI_3762	aliphatic sulfonates import ATP-binding protein ssuB	30	1	3.443e-08	198	0.00102804	TRUE	4.90689	0	30
gi|399988332	MSMEI_3929	TetR family transcriptional regulator	3	0.1	0.14264	1186	0.00615784	FALSE	1.58496	-3.32193	30
gi|399989019	MSMEI_4624	UDP-glycosyltransferase	3	0.1	0.14264	1187	0.00616303	FALSE	1.58496	-3.32193	30
gi|399989656	MSMEI_5268	lipoprotein LpqU	3	0.1	0.14264	1188	0.00616822	FALSE	1.58496	-3.32193	30
gi|399989667	MSMEI_5280	lipoprotein lpqT	3	0.1	0.14264	1182	0.00613707	FALSE	1.58496	-3.32193	30
gi|399990117	MSMEI_5738	MCE-family protein MCE4c	3	0.1	0.14264	1189	0.00617342	FALSE	1.58496	-3.32193	30
gi|399990128	MSMEI_5749	NAD-dependent epimerase/dehydratase	3	0.1	0.14264	1181	0.00613188	FALSE	1.58496	-3.32193	30
gi|399989304	MSMEI_4915	Cold-shock DEAD-box RNA helicase	132	5	2.1943e-31	20	0.000103842	TRUE	7.04439	2.32193	26.4
gi|399986791	MSMEI_2377	tRNA (guanine-N(1)-)-methyltransferase	26	1	4.3389e-07	244	0.00126687	TRUE	4.70044	0	26
gi|399990488	MSMEI_6113	Cobyric acid synthase CobQ2	47	2	9.9016e-12	114	0.0005919	TRUE	5.55459	1	23.5
gi|399986280	MSMEI_1862	LysR-type transcriptional regulator	22	1	5.3839e-06	301	0.00156282	TRUE	4.45943	0	22
gi|399986542	MSMEI_2126	TetR family transcriptional regulator	44	2	6.3702e-11	128	0.00066459	TRUE	5.45943	1	22
gi|399987001	MSMEI_2587	acyl-CoA dehydrogenase	21	1	1.0074e-05	314	0.00163032	TRUE	4.39232	0	21
gi|399985532	MSMEI_1107	XRE family transcriptional regulator	2	0.1	0.28498	1389	0.00721184	FALSE	1	-3.32193	20
gi|399986725	MSMEI_2309	lipoprotein lppZ	20	1	1.8821e-05	337	0.00174974	TRUE	4.32193	0	20
gi|399987047	MSMEI_2633	alanine rich transferase	2	0.1	0.28498	1385	0.00719107	FALSE	1	-3.32193	20
gi|399987620	MSMEI_3211	Adenylate/guanylate cyclase/hydrolase, alpha/beta fold family	2	0.1	0.28498	1384	0.00718588	FALSE	1	-3.32193	20
gi|399988102	MSMEI_3698	amino acid aldolase or racemase-like protein (D-serine dehydratase)	2	0.1	0.28498	1387	0.00720145	FALSE	1	-3.32193	20
gi|399988618	MSMEI_4216	methylated-DNA--protein-cysteine methyltransferase	2	0.1	0.28498	1383	0.00718069	FALSE	1	-3.32193	20
gi|399988808	MSMEI_4409	sulfonate ABC transporter periplasmic sulfonate-binding protein	2	0.1	0.28498	1386	0.00719626	FALSE	1	-3.32193	20
gi|399989484	MSMEI_5095	NAD-dependent epimerase/dehydratase	2	0.1	0.28498	1388	0.00720665	FALSE	1	-3.32193	20
gi|399989920	MSMEI_5535	hypothetical protein	38	2	2.5767e-09	160	0.000830737	TRUE	5.24793	1	19
gi|399988292	MSMEI_3889	acyl-CoA dehydrogenase	55	3	7.2405e-13	100	0.000519211	TRUE	5.78136	1.58496	18.3333
gi|399984814	MSMEI_0386	hypothetical protein	70	4	7.1432e-16	71	0.00036864	TRUE	6.12928	2	17.5
gi|399986358	MSMEI_1941	LysR family regulatory protein	32	2	1.0022e-07	218	0.00113188	TRUE	5	1	16
gi|399989895	MSMEI_5510	ABC transporter	16	1	0.0002252	438	0.00227414	TRUE	4	0	16
gi|399989802	MSMEI_5416	TetR family transcriptional regulator	47	3	9.1813e-11	130	0.000674974	TRUE	5.55459	1.58496	15.6667
gi|399986508	MSMEI_2092	hypothetical protein	15	1	0.00041649	475	0.00246625	TRUE	3.90689	0	15
gi|399986812	MSMEI_2398	ABC transporter	15	1	0.00041649	478	0.00248183	TRUE	3.90689	0	15
gi|399987255	MSMEI_2845	short-chain dehydrogenase	30	2	3.3577e-07	242	0.00125649	TRUE	4.90689	1	15
gi|399988446	MSMEI_4043	hypothetical protein	15	1	0.00041649	476	0.00247144	TRUE	3.90689	0	15
gi|399989958	MSMEI_5573	succinyldiaminopimelate aminotransferase	15	1	0.00041649	477	0.00247664	TRUE	3.90689	0	15
gi|399987085	MSMEI_2671	biotin sulfoxide reductase bisC (Molybdopterin oxidoreductase)	29	2	6.1307e-07	252	0.00130841	TRUE	4.85798	1	14.5
gi|399984568	MSMEI_0140	MCE associated membrane protein	14	1	0.00076807	519	0.0026947	TRUE	3.80735	0	14
gi|399986803	MSMEI_2389	HAD-superfamily hydrolase	14	1	0.00076807	518	0.00268951	TRUE	3.80735	0	14
gi|399984578	MSMEI_0150	2-dehydropantoate 2-reductase	25	2	6.6831e-06	307	0.00159398	TRUE	4.64386	1	12.5
gi|399984969	MSMEI_0541	ABC transporter	25	2	6.6831e-06	306	0.00158878	TRUE	4.64386	1	12.5
gi|399988605	MSMEI_4203	XRE family transcriptional regulator	48	4	3.4866e-10	140	0.000726895	TRUE	5.58496	2	12
gi|399990111	MSMEI_5732	transposase	12	1	0.0025855	596	0.0030945	TRUE	3.58496	0	12
gi|399984961(+1)	MSMEI_0533	transposase	11	1	0.0047143	641	0.00332814	FALSE	3.45943	0	11
gi|399985636	MSMEI_1213	hypothetical protein	22	2	3.9118e-05	363	0.00188474	TRUE	4.45943	1	11
gi|399985702	MSMEI_1279	peptide chain release factor 3 (BRF-3)	11	1	0.0047143	642	0.00333333	FALSE	3.45943	0	11
gi|399989318	MSMEI_4929	Magnesium and cobalt transport protein CorA	11	1	0.0047143	643	0.00333853	FALSE	3.45943	0	11
gi|399987623	MSMEI_3214	oxidoreductase, MmyG	86	8	1.2424e-16	64	0.000332295	TRUE	6.42626	3	10.75
gi|399986312	MSMEI_1894	hypothetical protein	21	2	7.0096e-05	388	0.00201454	TRUE	4.39232	1	10.5
gi|399987594	MSMEI_3185	ABC transporter	61	6	6.3424e-12	109	0.00056594	TRUE	5.93074	2.58496	10.1667
gi|399987438	MSMEI_3028	hypothetical protein	59	6	1.969e-11	119	0.000617861	TRUE	5.88264	2.58496	9.83333
gi|399984522	MSMEI_0093	short-chain dehydrogenase	39	4	6.209e-08	208	0.00107996	TRUE	5.2854	2	9.75
gi|399984966	MSMEI_0538	extracellular solute-binding protein family 1	29	3	3.624e-06	291	0.0015109	TRUE	4.85798	1.58496	9.66667
gi|399988683	MSMEI_4282	ABC transporter extracellular solute binding protein	93	10	6.5593e-17	61	0.000316719	TRUE	6.53916	3.32193	9.3
gi|399984711	MSMEI_0283	diacylglycerol O-acyltransferase	27	3	1.1266e-05	322	0.00167186	TRUE	4.75489	1.58496	9
gi|399985091	MSMEI_0664	cytochrome P450 140 cyp140	27	3	1.1266e-05	321	0.00166667	TRUE	4.75489	1.58496	9
gi|399986721	MSMEI_2305	glutamyl-tRNA(Gln) amidotransferase subunit A	9	1	0.015421	785	0.0040758	FALSE	3.16993	0	9
gi|399988724	MSMEI_4323	hypothetical protein	34	4	1.0305e-06	268	0.00139148	TRUE	5.08746	2	8.5
gi|399990936	MSMEI_6566	ABC transporter	34	4	1.0305e-06	267	0.00138629	TRUE	5.08746	2	8.5
gi|399986306	MSMEI_1888	hypothetical protein	25	3	3.4589e-05	358	0.00185877	TRUE	4.64386	1.58496	8.33333
gi|399987771	MSMEI_3362	cyclohexadienyl dehydratase	8	1	0.027607	862	0.0044756	FALSE	3	0	8
gi|399989942	MSMEI_5557	hypothetical protein	16	2	0.0012244	553	0.00287124	TRUE	4	1	8
gi|399991028	MSMEI_6658	LysR family transcriptional regulator	24	3	6.0293e-05	380	0.001973	TRUE	4.58496	1.58496	8
gi|399989896	MSMEI_5511	ABC transporter	62	8	7.9842e-11	129	0.000669782	TRUE	5.9542	3	7.75
gi|399986260	MSMEI_1842	diacylglycerol O-acyltransferase	38	5	4.9171e-07	246	0.00127726	TRUE	5.24793	2.32193	7.6
gi|399984839	MSMEI_0411	peP phosphonomutase	22	3	0.00018106	425	0.00220665	TRUE	4.45943	1.58496	7.33333
gi|399990456	MSMEI_6081	iron-containing alcohol dehydrogenase	50	7	1.2404e-08	185	0.00096054	TRUE	5.64386	2.80735	7.14286
gi|399984881	MSMEI_0453	hypothetical protein	7	1	0.048986	950	0.0049325	FALSE	2.80735	0	7
gi|399985593	MSMEI_1170	3-oxoacyl-(Acyl-carrier-protein) synthase 2 KasB	7	1	0.048986	949	0.00492731	FALSE	2.80735	0	7
gi|399986059	MSMEI_1641	Flavin-containing monooxygenase FMO	14	2	0.0037163	618	0.00320872	FALSE	3.80735	1	7
gi|399986332	MSMEI_1914	secreted protein containing a PDZ domain protein	7	1	0.048986	948	0.00492212	FALSE	2.80735	0	7
gi|399987591	MSMEI_3182	extracellular solute-binding protein family 1	35	5	2.4716e-06	281	0.00145898	TRUE	5.12928	2.32193	7
gi|399988280	MSMEI_3877	LysR family transcriptional regulator	21	3	0.00031172	456	0.0023676	TRUE	4.39232	1.58496	7
gi|399986326	MSMEI_1908	hypothetical protein	27	4	4.6746e-05	368	0.0019107	TRUE	4.75489	2	6.75
gi|399989391	MSMEI_5002	hypothetical protein	87	13	1.2719e-13	91	0.000472482	TRUE	6.44294	3.70044	6.69231
gi|399987336	MSMEI_2926	carboxylesterase, type B	13	2	0.0064124	679	0.00352544	FALSE	3.70044	1	6.5
gi|399990780	MSMEI_6410	ATP-dependent helicase HrpA	533	84	1.042e-73	3	1.55763e-05	TRUE	9.05799	6.39232	6.34524
gi|399986619	MSMEI_2203	carbon starvation protein CstA	19	3	0.0009104	527	0.00273624	TRUE	4.24793	1.58496	6.33333
gi|399990926	MSMEI_6556	GntR family transcriptional regulator	19	3	0.0009104	528	0.00274143	TRUE	4.24793	1.58496	6.33333
gi|399985274	MSMEI_0847	type III restriction enzyme, res subunit	107	17	6.9317e-16	70	0.000363448	TRUE	6.74147	4.08746	6.29412
gi|399990261	MSMEI_5883	LacI family transcriptional regulator	25	4	0.00013452	412	0.00213915	TRUE	4.64386	2	6.25
gi|399990811	MSMEI_6441	hypothetical protein	61	10	1.9141e-09	157	0.000815161	TRUE	5.93074	3.32193	6.1
gi|399984857	MSMEI_0429	hypothetical protein	6	1	0.085973	1088	0.00564901	FALSE	2.58496	0	6
gi|399986293	MSMEI_1875	anti-sigma factor	6	1	0.085973	1087	0.00564382	FALSE	2.58496	0	6
gi|399986416	MSMEI_1999	Xenobiotic compound monooxygenase, DszA family	12	2	0.010982	746	0.00387331	FALSE	3.58496	1	6
gi|399986845	MSMEI_2431	FAD linked oxidase	18	3	0.001543	566	0.00293873	TRUE	4.16993	1.58496	6
gi|399988153	MSMEI_3750	LysR-protein transcriptional regulator	24	4	0.00022666	439	0.00227934	TRUE	4.58496	2	6
gi|399984618	MSMEI_0190	cyclohexanone monooxygenase	29	5	5.7135e-05	376	0.00195223	TRUE	4.85798	2.32193	5.8
gi|399985589	MSMEI_1166	hypothetical protein	23	4	0.00038006	466	0.00241952	TRUE	4.52356	2	5.75
gi|399991101	MSMEI_6731	hypothetical protein	17	3	0.0025989	597	0.00309969	TRUE	4.08746	1.58496	5.66667
gi|399987820	MSMEI_3411	Type I phosphodiesterase/nucleotide pyrophosphatase	28	5	9.5115e-05	403	0.00209242	TRUE	4.80735	2.32193	5.6
gi|399987927	MSMEI_3518	D-ribose ABC transporter ATP-binding protein	28	5	9.5115e-05	404	0.00209761	TRUE	4.80735	2.32193	5.6
gi|399988388	MSMEI_3985	acyl-CoA dehydrogenase	490	88	3.0056e-62	5	2.59605e-05	TRUE	8.93664	6.45943	5.56818
gi|399986801	MSMEI_2387	methylmalonate-semialdehyde dehydrogenase	22	4	0.00063391	505	0.00262201	TRUE	4.45943	2	5.5
gi|399986800	MSMEI_2386	Purine catabolism PurC-like protein	195	36	3.3234e-25	33	0.00017134	TRUE	7.60733	5.16993	5.41667
gi|399985634	MSMEI_1211	hypothetical protein	153	29	1.0134e-19	46	0.000238837	TRUE	7.25739	4.85798	5.27586
gi|399988387	MSMEI_3984	monooxygenase	408	78	8.6934e-50	7	3.63448e-05	TRUE	8.67243	6.2854	5.23077
gi|399987365	MSMEI_2955	Chorismate synthase	47	9	6.6819e-07	254	0.0013188	TRUE	5.55459	3.16993	5.22222
gi|399984529	MSMEI_0100	LysR family transcriptional regulator	26	5	0.00025994	444	0.0023053	TRUE	4.70044	2.32193	5.2
gi|399988135	MSMEI_3732	GntR family transcriptional regulator	31	6	6.5238e-05	381	0.00197819	TRUE	4.9542	2.58496	5.16667
gi|399984533	MSMEI_0104	acyl-CoA dehydrogenase	5	1	0.1488	1208	0.00627207	FALSE	2.32193	0	5
gi|399984554	MSMEI_0126	Cyclase/dehydrase	5	1	0.1488	1214	0.00630322	FALSE	2.32193	0	5
gi|399984787	MSMEI_0359	hypothetical protein	5	1	0.1488	1213	0.00629803	FALSE	2.32193	0	5
gi|399984788	MSMEI_0360	hydroxyneurosporene-O-methyltransferase	25	5	0.00042648	479	0.00248702	TRUE	4.64386	2.32193	5
gi|399986078	MSMEI_1660	TetR family transcriptional regulator	10	2	0.03136	880	0.00456905	FALSE	3.32193	1	5
gi|399986292	MSMEI_1874	RNA polymerase sigma-E factor	5	1	0.1488	1212	0.00629283	FALSE	2.32193	0	5
gi|399986309	MSMEI_1891	hypothetical protein	15	3	0.007219	690	0.00358255	FALSE	3.90689	1.58496	5
gi|399986746	MSMEI_2332	hypothetical protein	5	1	0.1488	1209	0.00627726	FALSE	2.32193	0	5
gi|399987216	MSMEI_2806	enoyl-CoA hydratase/isomerase	5	1	0.1488	1211	0.00628764	FALSE	2.32193	0	5
gi|399987962	MSMEI_3553	hypothetical protein	5	1	0.1488	1210	0.00628245	FALSE	2.32193	0	5
gi|399989513	MSMEI_5124	hypothetical protein	5	1	0.1488	1207	0.00626687	FALSE	2.32193	0	5
gi|399990029	MSMEI_5649	hypothetical protein	10	2	0.03136	881	0.00457425	FALSE	3.32193	1	5
gi|399986228	MSMEI_1810	selenocysteine-specific translation elongation factor, SelB	124	25	1.518e-15	76	0.0003946	TRUE	6.9542	4.64386	4.96
gi|399987590	MSMEI_3181	alcohol dehydrogenase, zinc-binding protein	127	26	1.0437e-15	74	0.000384216	TRUE	6.98868	4.70044	4.88462
gi|399988952	MSMEI_4553	ATP-dependent Clp protease ATP-binding subunit clpX	682	143	2.3314e-76	2	1.03842e-05	TRUE	9.41363	7.15987	4.76923
gi|399984989	MSMEI_0561	transmembrane transport protein MmpL1	14	3	0.011887	764	0.00396677	FALSE	3.80735	1.58496	4.66667
gi|399989908	MSMEI_5523	TetR family transcriptional regulator	14	3	0.011887	763	0.00396158	FALSE	3.80735	1.58496	4.66667
gi|399984497	MSMEI_0068	hypothetical protein	177	38	1.4891e-20	43	0.000223261	TRUE	7.46761	5.24793	4.65789
gi|399988005	MSMEI_3596	hypothetical protein	97	21	8.2358e-12	111	0.000576324	TRUE	6.59991	4.39232	4.61905
gi|399987436	MSMEI_3026	protoheme IX farnesyltransferase	23	5	0.0011288	544	0.00282451	TRUE	4.52356	2.32193	4.6
gi|399989263	MSMEI_4874	LysR family transcriptional regulator	23	5	0.0011288	546	0.00283489	TRUE	4.52356	2.32193	4.6
gi|399989960	MSMEI_5575	allantoicase	23	5	0.0011288	545	0.0028297	TRUE	4.52356	2.32193	4.6
gi|399990040	MSMEI_5660	hypothetical protein	23	5	0.0011288	543	0.00281931	TRUE	4.52356	2.32193	4.6
gi|399991090	MSMEI_6720	Myo-inositol-1-phosphate synthase	55	12	3.3273e-07	241	0.0012513	TRUE	5.78136	3.58496	4.58333
gi|399986571	MSMEI_2155	acetyl-CoA acetyltransferase	68	15	1.5185e-08	187	0.000970924	TRUE	6.08746	3.90689	4.53333
gi|399988936	MSMEI_4537	AraC family transcriptional regulator	18	4	0.004614	637	0.00330737	FALSE	4.16993	2	4.5
gi|399989806	MSMEI_5420	sugar ABC transporter ATP-binding protein	9	2	0.052145	971	0.00504154	FALSE	3.16993	1	4.5
gi|399989946	MSMEI_5561	LysR family transcriptional regulator	9	2	0.052145	972	0.00504673	FALSE	3.16993	1	4.5
gi|399990009	MSMEI_5629	periplasmic phosphate-binding lipoprotein PstS2	9	2	0.052145	973	0.00505192	FALSE	3.16993	1	4.5
gi|399986588	MSMEI_2172	TetR family transcriptional regulator	85	19	2.9549e-10	138	0.000716511	TRUE	6.40939	4.24793	4.47368
gi|399990633	MSMEI_6263	hypothetical protein	58	13	2.2047e-07	235	0.00122015	TRUE	5.85798	3.70044	4.46154
gi|399987447	MSMEI_3037	DeoR-family transcriptional regulator	40	9	1.9097e-05	338	0.00175493	TRUE	5.32193	3.16993	4.44444
gi|399986806	MSMEI_2392	GntR family transcriptional regulator	111	25	6.5687e-13	98	0.000508827	TRUE	6.79442	4.64386	4.44
gi|399987270	MSMEI_2860	lipid A biosynthesis lauroyl acyltransferase	75	17	4.215e-09	165	0.000856698	TRUE	6.22882	4.08746	4.41176
gi|399984906	MSMEI_0478	LacI family transcriptional regulator	17	4	0.0074434	696	0.00361371	FALSE	4.08746	2	4.25
gi|399989657	MSMEI_5269	iron permease FTR1	17	4	0.0074434	695	0.00360852	FALSE	4.08746	2	4.25
gi|399984510	MSMEI_0081	peptidase S8 and S53, subtilisin, kexin, sedolisin	21	5	0.0029133	606	0.00314642	TRUE	4.39232	2.32193	4.2
gi|399984509	MSMEI_0080	hypothetical protein	25	6	0.0011557	549	0.00285047	TRUE	4.64386	2.58496	4.16667
gi|399989723	MSMEI_5337	50S ribosomal protein L32	25	6	0.0011557	548	0.00284528	TRUE	4.64386	2.58496	4.16667
gi|399984490	MSMEI_0061	hypothetical protein	66	16	9.7487e-08	217	0.00112669	TRUE	6.04439	4	4.125
gi|399984518	MSMEI_0089	TetR family transcriptional regulator	33	8	0.00018687	427	0.00221703	TRUE	5.04439	3	4.125
gi|399988386	MSMEI_3983	Xenobiotic compound monooxygenase, DszA family	311	77	8.4996e-31	22	0.000114226	TRUE	8.28077	6.26679	4.03896
gi|399987148(+1)	MSMEI_2734	transposase	8	2	0.085575	1082	0.00561786	FALSE	3	1	4
gi|399987999	MSMEI_3590	serine/threonine-protein kinase pknF	40	10	4.8507e-05	373	0.00193666	TRUE	5.32193	3.32193	4
gi|399988368	MSMEI_3965	amidohydrolase/decarboxylase	8	2	0.085575	1085	0.00563344	FALSE	3	1	4
gi|399988634	MSMEI_4233	TetR family transcriptional regulator	20	5	0.004631	639	0.00331776	FALSE	4.32193	2.32193	4
gi|399988940	MSMEI_4541	GntR family transcriptional regulator	8	2	0.085575	1084	0.00562825	FALSE	3	1	4
gi|399989487	MSMEI_5098	membrane protein	12	3	0.031317	879	0.00456386	FALSE	3.58496	1.58496	4
gi|399989501	MSMEI_5112	hypothetical protein	4	1	0.25293	1355	0.00703531	FALSE	2	0	4
gi|399990350	MSMEI_5972	Response regulator receiver:Protein phosphatase 2C-like protein	8	2	0.085575	1081	0.00561267	FALSE	3	1	4
gi|399988389	MSMEI_3986	monooxygenase yxeK	245	62	4.5305e-24	35	0.000181724	TRUE	7.93664	5.9542	3.95161
gi|399988390	MSMEI_3987	Coenzyme F420-dependent N5,N10-methylene tetrahydromethanopterin reductase and related flavin-dependent oxidoreductases (nitriloacetate monooxygenase component A)	176	45	1.5759e-17	56	0.000290758	TRUE	7.45943	5.49185	3.91111
gi|399985433(+1)	MSMEI_1006	Xenobiotic compound monooxygenase, DszA family	124	32	1.1874e-12	103	0.000534787	TRUE	6.9542	5	3.875
gi|399985198	MSMEI_0771	glutamine-binding lipoprotein GlnH	19	5	0.007304	692	0.00359294	FALSE	4.24793	2.32193	3.8
gi|399986014	MSMEI_1595	FHA domain-containing protein	133	35	3.2043e-13	94	0.000488058	TRUE	7.05528	5.12928	3.8
gi|399990676	MSMEI_6306	cytochrome P450 138 cyp138	87	23	4.5332e-09	167	0.000867082	TRUE	6.44294	4.52356	3.78261
gi|399985222	MSMEI_0795	TetR family transcriptional regulator	26	7	0.0017839	568	0.00294912	TRUE	4.70044	2.80735	3.71429
gi|399990964	MSMEI_6594	LysR family transcriptional regulator	26	7	0.0017839	569	0.00295431	TRUE	4.70044	2.80735	3.71429
gi|399985248	MSMEI_0821	hypothetical protein	11	3	0.049987	952	0.00494289	FALSE	3.45943	1.58496	3.66667
gi|399985317	MSMEI_0890	3-hydroxybutyryl-CoA dehydrogenase	11	3	0.049987	953	0.00494808	FALSE	3.45943	1.58496	3.66667
gi|399985855	MSMEI_1435	50S ribosomal protein L18	11	3	0.049987	955	0.00495846	FALSE	3.45943	1.58496	3.66667
gi|399986957	MSMEI_2543	GntR family transcriptional regulator	44	12	4.6771e-05	369	0.00191589	TRUE	5.45943	3.58496	3.66667
gi|399987004	MSMEI_2590	bifunctional FAD synthetase/riboflavin biosynthesis protein ribF : riboflavin kinase + FMN adenylyltransferase	11	3	0.049987	954	0.00495327	FALSE	3.45943	1.58496	3.66667
gi|399988534	MSMEI_4132	UDP-N-acetylmuramoylalanyl-D-glutamate-2, 6-diaminopimelate MurE	29	8	0.0011075	542	0.00281412	TRUE	4.85798	3	3.625
gi|399986715	MSMEI_2299	methionine synthase, vitamin-B12 independent	18	5	0.011423	750	0.00389408	FALSE	4.16993	2.32193	3.6
gi|399987736	MSMEI_3327	TetR family transcriptional regulator	18	5	0.011423	749	0.00388889	FALSE	4.16993	2.32193	3.6
gi|399989665	MSMEI_5278	ribose-phosphate pyrophosphokinase	18	5	0.011423	748	0.0038837	FALSE	4.16993	2.32193	3.6
gi|399985426(+1)	MSMEI_0999	TetR family transcriptional regulator	139	39	6.7642e-13	99	0.000514019	TRUE	7.11894	5.2854	3.5641
gi|399987299	MSMEI_2889	extracellular solute-binding protein	32	9	0.00068808	513	0.00266355	TRUE	5	3.16993	3.55556
gi|399986053	MSMEI_1635	Adenosine deaminase	221	63	2.4956e-19	48	0.000249221	TRUE	7.7879	5.97728	3.50794
gi|399984500	MSMEI_0071	hypothetical protein	42	12	0.00010933	407	0.00211319	TRUE	5.39232	3.58496	3.5
gi|399989618	MSMEI_5229	transcription regulator GntR family	7	2	0.13829	1173	0.00609034	FALSE	2.80735	1	3.5
gi|399989488	MSMEI_5099	dienelactone hydrolase	38	11	0.0002664	446	0.00231568	TRUE	5.24793	3.45943	3.45455
gi|399990681	MSMEI_6311	type 11 methyltransferase	71	21	7.3245e-07	260	0.00134995	TRUE	6.14975	4.39232	3.38095
gi|399988778	MSMEI_4379	undecaprenyl pyrophosphate synthase	27	8	0.0026013	598	0.00310488	TRUE	4.75489	3	3.375
gi|399986321	MSMEI_1903	transmembrane cation transporter	37	11	0.00040396	472	0.00245067	TRUE	5.20945	3.45943	3.36364
gi|399987592	MSMEI_3183	binding-protein-dependent transport system inner membrane protein	10	3	0.078751	1067	0.00553998	FALSE	3.32193	1.58496	3.33333
gi|399988867	MSMEI_4468	Iojap-like protein	10	3	0.078751	1068	0.00554517	FALSE	3.32193	1.58496	3.33333
gi|399990113	MSMEI_5734	hypothetical protein	10	3	0.078751	1066	0.00553479	FALSE	3.32193	1.58496	3.33333
gi|399985340	MSMEI_0913	sensor-like histidine kinase senX3	53	16	2.5274e-05	352	0.00182762	TRUE	5.72792	4	3.3125
gi|399986501	MSMEI_2084	hypothetical protein	23	7	0.0064739	683	0.00354621	FALSE	4.52356	2.80735	3.28571
gi|399989306	MSMEI_4917	hypothetical protein	92	28	2.9166e-08	195	0.00101246	TRUE	6.52356	4.80735	3.28571
gi|399988383	MSMEI_3980	alpha/beta hydrolase fold protein	36	11	0.00060934	504	0.00261682	TRUE	5.16993	3.45943	3.27273
gi|399989650	MSMEI_5262	radical SAM protein	13	4	0.045902	940	0.00488058	FALSE	3.70044	2	3.25
gi|399988298	MSMEI_3895	AsnC family transcriptional regulator	55	17	2.3635e-05	350	0.00181724	TRUE	5.78136	4.08746	3.23529
gi|399984665	MSMEI_0237	Two component transcriptional regulator, winged helix family	19	6	0.016249	791	0.00410696	FALSE	4.24793	2.58496	3.16667
gi|399985667	MSMEI_1244	hypothetical protein	91	29	8.8419e-08	214	0.00111111	TRUE	6.50779	4.85798	3.13793
gi|399989385	MSMEI_4996	2,4-dienoyl-CoA reductase NADPH	147	47	1.0464e-11	115	0.000597092	TRUE	7.19967	5.55459	3.12766
gi|399989889	MSMEI_5504	transcriptional regulator, LysR family (Isoleucine biosynthesis transcriptional activator)	25	8	0.0059444	669	0.00347352	FALSE	4.64386	3	3.125
gi|399988842	MSMEI_4443	GTP-binding protein lepA	234	75	9.6068e-18	55	0.000285566	TRUE	7.87036	6.22882	3.12
gi|399984780	MSMEI_0352	hypothetical protein	34	11	0.0013634	558	0.0028972	TRUE	5.08746	3.45943	3.09091
gi|399987595	MSMEI_3186	sugar ABC transporter ATP-binding protein	43	14	0.00032118	459	0.00238318	TRUE	5.42626	3.80735	3.07143
gi|399984726	MSMEI_0298	phospholipid/glycerol acyltransferase	3	1	0.4197	1514	0.00786085	FALSE	1.58496	0	3
gi|399985129	MSMEI_0702	oxidoreductase FAD-binding region	12	4	0.070308	1036	0.00537902	FALSE	3.58496	2	3
gi|399985231	MSMEI_0804	hypothetical protein	6	2	0.21939	1297	0.00673416	FALSE	2.58496	1	3
gi|399986897	MSMEI_2483	hypothetical protein	3	1	0.4197	1518	0.00788162	FALSE	1.58496	0	3
gi|399986997(+3)	MSMEI_2583	transposase IS111A/IS1328/IS1533	9	3	0.12223	1148	0.00596054	FALSE	3.16993	1.58496	3
gi|399987517	MSMEI_3107	8-amino-7-oxononanoate synthase	3	1	0.4197	1517	0.00787643	FALSE	1.58496	0	3
gi|399988092	MSMEI_3687	N-acetyl-gamma-glutamyl-phosphate reductase	3	1	0.4197	1516	0.00787124	FALSE	1.58496	0	3
gi|399989640	MSMEI_5252	FAD dependent oxidoreductase	3	1	0.4197	1515	0.00786604	FALSE	1.58496	0	3
gi|399990299	MSMEI_5921	hypothetical protein	66	22	1.0698e-05	319	0.00165628	TRUE	6.04439	4.45943	3
gi|399990322	MSMEI_5944	dihydropteroate synthase 1	12	4	0.070308	1037	0.00538422	FALSE	3.58496	2	3
gi|399990566	MSMEI_6196	aminotransferase/cysteine desulfurase	21	7	0.014701	779	0.00404465	FALSE	4.39232	2.80735	3
gi|399990930	MSMEI_6560	hypothetical protein	6	2	0.21939	1298	0.00673936	FALSE	2.58496	1	3
gi|399990764	MSMEI_6394	methyltransferase	35	12	0.0018288	570	0.0029595	TRUE	5.12928	3.58496	2.91667
gi|399988810(+1)	MSMEI_4411	transposase	71	25	1.1652e-05	323	0.00167705	TRUE	6.14975	4.64386	2.84
gi|399986498	MSMEI_2081	acyl-CoA dehydrogenase FadE14	34	12	0.0026743	599	0.00311007	TRUE	5.08746	3.58496	2.83333
gi|399987846	MSMEI_3437	transmembrane phospholipid biosynthesis bifunctional enzyme plsC: putative l-3-phosphoserine phosphatase/ 1-acyl-SN-glycerol-3-phosphate acyltransferase	68	24	1.8605e-05	336	0.00174455	TRUE	6.08746	4.58496	2.83333
gi|399985979	MSMEI_1560	alternative RNA polymerase sigma-D factor, SigD	14	5	0.061858	1019	0.00529076	FALSE	3.80735	2.32193	2.8
gi|399988859	MSMEI_4460	DNA polymerase III subunit delta'	53	19	0.00019576	429	0.00222741	TRUE	5.72792	4.24793	2.78947
gi|399989217	MSMEI_4827	transcription termination factor rho	292	105	1.3845e-18	51	0.000264798	TRUE	8.18982	6.71425	2.78095
gi|399989493	MSMEI_5104	diacylglycerol O-acyltransferase	86	31	2.113e-06	279	0.0014486	TRUE	6.42626	4.9542	2.77419
gi|399985822	MSMEI_1402	50S ribosomal protein L23	44	16	0.00081526	523	0.00271547	TRUE	5.45943	4	2.75
gi|399990464	MSMEI_6089	glutamate--cysteine ligase	66	24	3.8402e-05	362	0.00187954	TRUE	6.04439	4.58496	2.75
gi|399987034	MSMEI_2620	hydrolase of the metallo-beta-lactamase	85	31	3.0184e-06	288	0.00149533	TRUE	6.40939	4.9542	2.74194
gi|399989592	MSMEI_5203	hypothetical protein	30	11	0.0063371	678	0.00352025	FALSE	4.90689	3.45943	2.72727
gi|399984441	MSMEI_0009	hypothetical protein	27	10	0.010372	738	0.00383178	FALSE	4.75489	3.32193	2.7
gi|399984491	MSMEI_0062	hypothetical protein	27	10	0.010372	739	0.00383697	FALSE	4.75489	3.32193	2.7
gi|399988792	MSMEI_4393	Heat-inducible transcription repressor hrcA	222	83	1.1481e-13	90	0.00046729	TRUE	7.79442	6.37504	2.6747
gi|399985265	MSMEI_0838	TetR family transcriptional regulator	16	6	0.053992	979	0.00508307	FALSE	4	2.58496	2.66667
gi|399989323	MSMEI_4934	sugar-binding lipoprotein LpqY	77	29	1.5395e-05	330	0.0017134	TRUE	6.26679	4.85798	2.65517
gi|399987373	MSMEI_2963	Regulatory protein, LuxR	151	57	1.3313e-09	153	0.000794392	TRUE	7.2384	5.83289	2.64912
gi|399987274	MSMEI_2864	acyl-CoA thioesterase II tesB2	29	11	0.0091461	728	0.00377985	FALSE	4.85798	3.45943	2.63636
gi|399986041	MSMEI_1623	aminotransferase class III	79	30	1.3716e-05	327	0.00169782	TRUE	6.30378	4.90689	2.63333
gi|399985726	MSMEI_1306	preprotein translocase secE1	26	10	0.014967	782	0.00406023	FALSE	4.70044	3.32193	2.6
gi|399989287	MSMEI_4898	AraC family transcriptional regulator	13	5	0.091604	1096	0.00569055	FALSE	3.70044	2.32193	2.6
gi|399988790	MSMEI_4391	SdrD	31	12	0.0080411	701	0.00363967	FALSE	4.9542	3.58496	2.58333
gi|399984519	MSMEI_0090	TetR family transcriptional regulator	23	9	0.024599	838	0.00435099	FALSE	4.52356	3.16993	2.55556
gi|399985349	MSMEI_0922	NAD-dependent epimerase/dehydratase	51	20	0.00071847	516	0.00267913	TRUE	5.67243	4.32193	2.55
gi|399985631	MSMEI_1208	hypothetical protein	81	32	2.1323e-05	347	0.00180166	TRUE	6.33985	5	2.53125
gi|399985138	MSMEI_0711	hypothetical protein	5	2	0.34045	1445	0.0075026	FALSE	2.32193	1	2.5
gi|399986794	MSMEI_2380	Signal peptidase I LepB	5	2	0.34045	1444	0.0074974	FALSE	2.32193	1	2.5
gi|399987397	MSMEI_2987	LemA-like protein	10	4	0.15795	1227	0.00637072	FALSE	3.32193	2	2.5
gi|399990150	MSMEI_5772	short-chain dehydrogenase	60	24	0.00030875	455	0.00236241	TRUE	5.90689	4.58496	2.5
gi|399990738	MSMEI_6368	hypothetical protein	25	10	0.021417	819	0.00425234	FALSE	4.64386	3.32193	2.5
gi|399988494	MSMEI_4091	Cysteinyl-tRNA synthetase, MshC	157	63	4.8669e-09	169	0.000877466	TRUE	7.29462	5.97728	2.49206
gi|399990751	MSMEI_6381	short-chain dehydrogenase	77	31	4.6959e-05	371	0.00192627	TRUE	6.26679	4.9542	2.48387
gi|399988447	MSMEI_4044	TetR family transcriptional regulator	104	42	2.2996e-06	280	0.00145379	TRUE	6.70044	5.39232	2.47619
gi|399986255	MSMEI_1837	lipoprotein lpqB	42	17	0.002943	608	0.0031568	TRUE	5.39232	4.08746	2.47059
gi|399986742	MSMEI_2328	3-isopropylmalate dehydratase small subunit	42	17	0.002943	609	0.00316199	TRUE	5.39232	4.08746	2.47059
gi|399989291	MSMEI_4902	luciferase-like monooxygenase	42	17	0.002943	610	0.00316719	TRUE	5.39232	4.08746	2.47059
gi|399987091	MSMEI_2677	alpha/beta hydrolase fold protein	74	30	7.4107e-05	393	0.0020405	TRUE	6.20945	4.90689	2.46667
gi|399986899	MSMEI_2485	ribosomal RNA large subunit methyltransferase N	192	78	1.5547e-10	134	0.000695743	TRUE	7.58496	6.2854	2.46154
gi|399987127	MSMEI_2713	chlorite dismutase	162	66	4.6509e-09	168	0.000872274	TRUE	7.33985	6.04439	2.45455
gi|399985642	MSMEI_1219	DEAD/DEAH box helicase	310	127	6.6559e-16	69	0.000358255	TRUE	8.27612	6.98868	2.44094
gi|399987311	MSMEI_2901	glyoxalase II (Hydroxyacylglutathione hydrolase)	157	65	1.3684e-08	186	0.000965732	TRUE	7.29462	6.02237	2.41538
gi|399984673	MSMEI_0245	tRNA (guanine-N(7)-)-methyltransferase	70	29	0.00016195	422	0.00219107	TRUE	6.12928	4.85798	2.41379
gi|399985345	MSMEI_0918	xylose isomerase-like protein	24	10	0.030379	873	0.00453271	FALSE	4.58496	3.32193	2.4
gi|399987403	MSMEI_2993	hypothetical protein	24	10	0.030379	874	0.0045379	FALSE	4.58496	3.32193	2.4
gi|399990992	MSMEI_6622	periplasmic binding protein/LacI transcriptional regulator	12	5	0.13374	1162	0.00603323	FALSE	3.58496	2.32193	2.4
gi|399988351	MSMEI_3948	hypothetical protein	55	23	0.0009478	532	0.0027622	TRUE	5.78136	4.52356	2.3913
gi|399990357	MSMEI_5979	peptidase M1 membrane alanine aminopeptidase	55	23	0.0009478	533	0.00276739	TRUE	5.78136	4.52356	2.3913
gi|399987911	MSMEI_3502	luciferase-like monooxygenase	74	31	0.00012457	411	0.00213396	TRUE	6.20945	4.9542	2.3871
gi|399987070	MSMEI_2656	protein recA	648	275	1.4792e-29	26	0.000134995	TRUE	9.33985	8.10329	2.35636
gi|399988180	MSMEI_3777	ATPase	7	3	0.27911	1374	0.00713396	FALSE	2.80735	1.58496	2.33333
gi|399989515	MSMEI_5126	hypothetical protein	7	3	0.27911	1375	0.00713915	FALSE	2.80735	1.58496	2.33333
gi|399990247	MSMEI_5869	alpha/beta hydrolase fold protein	7	3	0.27911	1376	0.00714434	FALSE	2.80735	1.58496	2.33333
gi|399990714	MSMEI_6344	hypothetical protein	172	74	1.1e-08	184	0.000955348	TRUE	7.42626	6.20945	2.32432
gi|399985312	MSMEI_0885	XRE family transcriptional regulator	79	34	0.00011459	409	0.00212357	TRUE	6.30378	5.08746	2.32353
gi|399988603	MSMEI_4201	CHAD domain-containing protein	164	71	2.9718e-08	196	0.00101765	TRUE	7.35755	6.14975	2.30986
gi|399987273	MSMEI_2863	pyridoxine biosynthesis protein PdxS	444	193	8.6361e-20	45	0.000233645	TRUE	8.79442	7.59246	2.30052
gi|399990591	MSMEI_6221	integral membrane indolylacetylinositol arabinosyltransferase EmbB	87	38	6.684e-05	385	0.00199896	TRUE	6.44294	5.24793	2.28947
gi|399990720	MSMEI_6350	solute binding protein of ABC transporter system	16	7	0.096241	1105	0.00573728	FALSE	4	2.80735	2.28571
gi|399991095	MSMEI_6725	glutamine ABC transporter, ATP-binding protein	16	7	0.096241	1104	0.00573209	FALSE	4	2.80735	2.28571
gi|399985331	MSMEI_0904	hypothetical protein	77	34	0.00021221	435	0.00225857	TRUE	6.26679	5.08746	2.26471
gi|399988681	MSMEI_4280	transmembrane transport protein MmpL1	9	4	0.23085	1325	0.00687954	FALSE	3.16993	2	2.25
gi|399988740	MSMEI_4339	TetR family transcriptional regulator	9	4	0.23085	1322	0.00686397	FALSE	3.16993	2	2.25
gi|399988765	MSMEI_4365	protein LppP	9	4	0.23085	1324	0.00687435	FALSE	3.16993	2	2.25
gi|399990164	MSMEI_5786	serine O-acetyltransferase	9	4	0.23085	1323	0.00686916	FALSE	3.16993	2	2.25
gi|399988591	MSMEI_4189	glutamine synthetase 1	343	153	7.5512e-15	80	0.000415369	TRUE	8.42206	7.25739	2.24183
gi|399986730	MSMEI_2314	ketol-acid reductoisomerase	103	46	2.2581e-05	348	0.00180685	TRUE	6.6865	5.52356	2.23913
gi|399985113	MSMEI_0686	hypothetical protein	67	30	0.0006775	509	0.00264278	TRUE	6.06609	4.90689	2.23333
gi|399984917	MSMEI_0489	6-phospho-beta-glucosidase	20	9	0.069677	1033	0.00536345	FALSE	4.32193	3.16993	2.22222
gi|399989827	MSMEI_5441	Luciferase family protein	20	9	0.069677	1034	0.00536864	FALSE	4.32193	3.16993	2.22222
gi|399986900	MSMEI_2486	GntR family transcriptional regulator	31	14	0.023253	829	0.00430426	FALSE	4.9542	3.80735	2.21429
gi|399984463	MSMEI_0033	penicillin-binding protein PbpA	22	10	0.059413	1009	0.00523884	FALSE	4.45943	3.32193	2.2
gi|399987483	MSMEI_3073	membrane protein	22	10	0.059413	1010	0.00524403	FALSE	4.45943	3.32193	2.2
gi|399990291	MSMEI_5913	TRNA/RRNA methyltransferase	55	25	0.0025127	593	0.00307892	TRUE	5.78136	4.64386	2.2
gi|399988555	MSMEI_4153	Long-chain fatty-acid-CoA ligase	96	44	7.188e-05	389	0.00201973	TRUE	6.58496	5.45943	2.18182
gi|399988869	MSMEI_4470	VWA containing CoxE-like protein	111	51	2.0461e-05	345	0.00179128	TRUE	6.79442	5.67243	2.17647
gi|399984461	MSMEI_0031	serine/threonine-protein kinase pknB	89	41	0.00014585	417	0.00216511	TRUE	6.47573	5.35755	2.17073
gi|399987083	MSMEI_2669	ATP/GTP-binding protein	39	18	0.012769	768	0.00398754	FALSE	5.2854	4.16993	2.16667
gi|399989778	MSMEI_5392	DNA glycosylase	26	12	0.043361	931	0.00483385	FALSE	4.70044	3.58496	2.16667
gi|399990276	MSMEI_5898	metal cation transporting P-type ATPase CtpC	175	81	1.0849e-07	219	0.00113707	TRUE	7.45121	6.33985	2.16049
gi|399985578	MSMEI_1154	AsnC family transcriptional regulator	15	7	0.13525	1165	0.00604881	FALSE	3.90689	2.80735	2.14286
gi|399988006	MSMEI_3597	Nuclear transport factor 2	15	7	0.13525	1166	0.006054	FALSE	3.90689	2.80735	2.14286
gi|399989879	MSMEI_5494	ABC transporter	15	7	0.13525	1164	0.00604361	FALSE	3.90689	2.80735	2.14286
gi|399991086	MSMEI_6716	bifunctional penicillin-binding protein 1A/1B ponA1 : penicillin-insensitive transglycosylase + penicillin-sensitive transpeptidase	62	29	0.0019036	574	0.00298027	TRUE	5.9542	4.85798	2.13793
gi|399988651	MSMEI_4250	short-chain dehydrogenase	47	22	0.0070631	688	0.00357217	FALSE	5.55459	4.45943	2.13636
gi|399985321	MSMEI_0894	TetR family transcriptional regulator	179	84	1.2627e-07	224	0.00116303	TRUE	7.48382	6.39232	2.13095
gi|399988785	MSMEI_4386	phoH-like protein PhoH1	683	321	4.8423e-25	34	0.000176532	TRUE	9.41574	8.32643	2.12773
gi|399985372	MSMEI_0945	Thiol-disulfide isomerase/thioredoxin	17	8	0.11408	1131	0.00587227	FALSE	4.08746	3	2.125
gi|399990652	MSMEI_6282	ArsR family transcriptional regulator	53	25	0.0045489	636	0.00330218	FALSE	5.72792	4.64386	2.12
gi|399984474	MSMEI_0045	extradiol ring-cleavage dioxygenase, class III enzyme, subunit B	19	9	0.096498	1106	0.00574247	FALSE	4.24793	3.16993	2.11111
gi|399985734	MSMEI_1314	lipase/esterase lipG	78	37	0.00060623	502	0.00260644	TRUE	6.2854	5.20945	2.10811
gi|399988882	MSMEI_4483	hypothetical protein	78	37	0.00060623	503	0.00261163	TRUE	6.2854	5.20945	2.10811
gi|399985074	MSMEI_0646	TetR family transcriptional regulator	23	11	0.069529	1032	0.00535826	FALSE	4.52356	3.45943	2.09091
gi|399988198	MSMEI_3795	ATP-dependent DNA helicase HelY	112	54	5.4992e-05	374	0.00194185	TRUE	6.80735	5.75489	2.07407
gi|399989362	MSMEI_4973	pyruvate ferredoxin/flavodoxin oxidoreductase	114	55	4.78e-05	372	0.00193146	TRUE	6.83289	5.78136	2.07273
gi|399984813	MSMEI_0385	Gtf2	31	15	0.036841	914	0.00474559	FALSE	4.9542	3.90689	2.06667
gi|399988096	MSMEI_3692	Adenylate/guanylate cyclase	31	15	0.036841	915	0.00475078	FALSE	4.9542	3.90689	2.06667
gi|399988445	MSMEI_4042	GntR family transcriptional regulator	31	15	0.036841	913	0.00474039	FALSE	4.9542	3.90689	2.06667
gi|399990831	MSMEI_6461	GntR family transcriptional regulator	31	15	0.036841	912	0.0047352	FALSE	4.9542	3.90689	2.06667
gi|399990509	MSMEI_6135	GntR family transcriptional regulator	39	19	0.019887	816	0.00423676	FALSE	5.2854	4.24793	2.05263
gi|399991116	MSMEI_6746	chromosome-partitioning protein parB	172	84	8.4762e-07	263	0.00136552	TRUE	7.42626	6.39232	2.04762
gi|399985652	MSMEI_1229	hypothetical protein	45	22	0.012632	767	0.00398235	FALSE	5.49185	4.45943	2.04545
gi|399986258	MSMEI_1840	protein translocase subunit secA	492	241	9.0209e-17	63	0.000327103	TRUE	8.94251	7.91289	2.04149
gi|399987606	MSMEI_3197	Spermidine/putrescine ABC transporter ATPase subunit	55	27	0.0059999	673	0.00349429	FALSE	5.78136	4.75489	2.03704
gi|399985462	MSMEI_1035	hypothetical protein	61	30	0.0038597	622	0.00322949	FALSE	5.93074	4.90689	2.03333
gi|399990624	MSMEI_6254	Bacterioferritin BfrB	124	61	3.5369e-05	360	0.00186916	TRUE	6.9542	5.93074	2.03279
gi|399984540	MSMEI_0111	ABC transporter	56	28	0.0068224	686	0.00356179	FALSE	5.80735	4.80735	2
gi|399985067	MSMEI_0639	TetR family transcriptional regulator	14	7	0.18742	1262	0.00655244	FALSE	3.80735	2.80735	2
gi|399985292	MSMEI_0865	serine/threonine-protein kinase pknF	4	2	0.51423	1594	0.00827622	FALSE	2	1	2
gi|399985350	MSMEI_0923	phospholipid/glycerol acyltransferase	58	29	0.0058849	667	0.00346314	FALSE	5.85798	4.85798	2
gi|399985362	MSMEI_0935	hypothetical protein	8	4	0.33084	1433	0.00744029	FALSE	3	2	2
gi|399985925	MSMEI_1505	GAF modulated Fis family sigma-54 specific transcriptional regulator	14	7	0.18742	1263	0.00655763	FALSE	3.80735	2.80735	2
gi|399986365	MSMEI_1948	L-carnitine dehydratase/bile acid-inducible protein F	2	1	0.67377	1709	0.00887331	FALSE	1	0	2
gi|399987041	MSMEI_2627	Competence-inducible (CinA-like) protein	52	26	0.0091821	730	0.00379024	FALSE	5.70044	4.70044	2
gi|399987109	MSMEI_2695	hypothetical protein	6	3	0.40827	1507	0.00782451	FALSE	2.58496	1.58496	2
gi|399987122	MSMEI_2708	alpha/beta hydrolase fold protein	16	8	0.15701	1223	0.00634995	FALSE	4	3	2
gi|399987204	MSMEI_2794	PadR family transcriptional regulator	24	12	0.08002	1072	0.00556594	FALSE	4.58496	3.58496	2
gi|399987375	MSMEI_2965	monooxygenase FAD-binding protein	16	8	0.15701	1222	0.00634476	FALSE	4	3	2
gi|399987535	MSMEI_3125	imidazoleglycerol-phosphate dehydratase	12	6	0.22485	1316	0.00683281	FALSE	3.58496	2.58496	2
gi|399987687	MSMEI_3278	YaeQ family protein	26	13	0.06802	1029	0.00534268	FALSE	4.70044	3.70044	2
gi|399988110	MSMEI_3706	hypothetical protein	4	2	0.51423	1590	0.00825545	FALSE	2	1	2
gi|399988177	MSMEI_3774	Cobaltochelatase, CobN subunit	6	3	0.40827	1505	0.00781412	FALSE	2.58496	1.58496	2
gi|399988664	MSMEI_4263	serine/threonine-protein kinase pknD	18	9	0.13207	1156	0.00600208	FALSE	4.16993	3.16993	2
gi|399988747	MSMEI_4347	AsnC family transcriptional regulator	4	2	0.51423	1592	0.00826584	FALSE	2	1	2
gi|399988922	MSMEI_4523	monooxygenase FAD-binding protein	22	11	0.094329	1102	0.0057217	FALSE	4.45943	3.45943	2
gi|399988982	MSMEI_4585	Copper resistance D	22	11	0.094329	1101	0.00571651	FALSE	4.45943	3.45943	2
gi|399989197	MSMEI_4807	hypothetical protein	4	2	0.51423	1591	0.00826064	FALSE	2	1	2
gi|399989289	MSMEI_4900	Histidine triad (HIT) protein	6	3	0.40827	1506	0.00781931	FALSE	2.58496	1.58496	2
gi|399989803	MSMEI_5417	short-chain dehydrogenase	20	10	0.11146	1125	0.00584112	FALSE	4.32193	3.32193	2
gi|399989951	MSMEI_5566	TetR-family regulator	8	4	0.33084	1435	0.00745068	FALSE	3	2	2
gi|399989971	MSMEI_5586	Fatty-acid-CoA ligase FadD9	40	20	0.022703	825	0.00428349	FALSE	5.32193	4.32193	2
gi|399990303	MSMEI_5925	AraC family transcriptional regulator	4	2	0.51423	1593	0.00827103	FALSE	2	1	2
gi|399990690	MSMEI_6320	transcriptional regulator, CdaR	2	1	0.67377	1708	0.00886812	FALSE	1	0	2
gi|399991043	MSMEI_6673	MmgE/PrpD family protein	4	2	0.51423	1595	0.00828141	FALSE	2	1	2
gi|399988422	MSMEI_4019	isovaleryl-CoA dehydrogenase	189	95	6.822e-07	255	0.00132399	TRUE	7.56224	6.56986	1.98947
gi|399988350	MSMEI_3947	GntR family transcriptional regulator	188	95	8.8049e-07	264	0.00137072	TRUE	7.55459	6.56986	1.97895
gi|399985472	MSMEI_1045	hypothetical protein	57	29	0.0077113	699	0.00362928	FALSE	5.83289	4.85798	1.96552
gi|399987355	MSMEI_2945	hypothetical protein	110	56	0.00020403	431	0.0022378	TRUE	6.78136	5.80735	1.96429
gi|399989260	MSMEI_4871	hypothetical protein	55	28	0.0089452	715	0.00371236	FALSE	5.78136	4.80735	1.96429
gi|399986968	MSMEI_2554	Cob(I)alamin adenosyltransferase	151	77	1.3809e-05	328	0.00170301	TRUE	7.2384	6.26679	1.96104
gi|399985951	MSMEI_1532	carboxylesterase	47	24	0.016285	792	0.00411215	FALSE	5.55459	4.58496	1.95833
gi|399985827	MSMEI_1407	50S ribosomal protein L16	103	53	0.00040326	471	0.00244548	TRUE	6.6865	5.72792	1.9434
gi|399986023	MSMEI_1604	hypothetical protein	31	16	0.056003	994	0.00516096	FALSE	4.9542	4	1.9375
gi|399988417	MSMEI_4014	hypothetical protein	153	79	1.7267e-05	334	0.00173416	TRUE	7.25739	6.30378	1.93671
gi|399986042	MSMEI_1624	AsnC family transcriptional regulator	29	15	0.065685	1025	0.00532191	FALSE	4.85798	3.90689	1.93333
gi|399986741	MSMEI_2327	3-isopropylmalate dehydratase large subunit	108	56	0.00033933	461	0.00239356	TRUE	6.75489	5.80735	1.92857
gi|399988362	MSMEI_3959	GntR family transcriptional regulator	27	14	0.077164	1060	0.00550363	FALSE	4.75489	3.80735	1.92857
gi|399984462	MSMEI_0032	serine/threonine-protein kinases pknA	129	67	9.2425e-05	400	0.00207684	TRUE	7.01123	6.06609	1.92537
gi|399990159	MSMEI_5781	Fumarate reductase/succinate dehydrogenase flavoprotein-like protein	100	52	0.00059877	501	0.00260125	TRUE	6.64386	5.70044	1.92308
gi|399986461	MSMEI_2044	cell division protein ftsX	48	25	0.018301	811	0.0042108	FALSE	5.58496	4.64386	1.92
gi|399987842	MSMEI_3433	enhanced intracellular survival protein Eis	94	49	0.00091832	529	0.00274663	TRUE	6.55459	5.61471	1.91837
gi|399989392	MSMEI_5003	GTP-binding translation elongation factor TypA	400	209	7.6309e-12	110	0.000571132	TRUE	8.64386	7.70736	1.91388
gi|399988163	MSMEI_3760	alkanesulfonate monooxygenase	40	21	0.033668	887	0.0046054	FALSE	5.32193	4.39232	1.90476
gi|399984484	MSMEI_0055	hypothetical protein	59	31	0.0096923	735	0.0038162	FALSE	5.88264	4.9542	1.90323
gi|399985214	MSMEI_0787	aminopeptidase Y Metallo peptidase MEROPS family M28A	38	20	0.039294	924	0.00479751	FALSE	5.24793	4.32193	1.9
gi|399985270	MSMEI_0843	short-chain dehydrogenase	133	70	9.9388e-05	405	0.0021028	TRUE	7.05528	6.12928	1.9
gi|399986193	MSMEI_1775	hypothetical protein	17	9	0.17849	1250	0.00649014	FALSE	4.08746	3.16993	1.88889
gi|399989468	MSMEI_5079	hypothetical protein	17	9	0.17849	1249	0.00648494	FALSE	4.08746	3.16993	1.88889
gi|399987503	MSMEI_3093	Pseudouridine synthase, RluA family	622	330	6.9596e-17	62	0.000321911	TRUE	9.28077	8.36632	1.88485
gi|399985858	MSMEI_1438	50S ribosomal protein L15	113	60	0.00040487	473	0.00245587	TRUE	6.82018	5.90689	1.88333
gi|399986025	MSMEI_1606	NADH:flavin oxidoreductase	62	33	0.0093074	731	0.00379543	FALSE	5.9542	5.04439	1.87879
gi|399986371	MSMEI_1954	Epoxide hydrolase EphC	15	8	0.21314	1289	0.00669263	FALSE	3.90689	3	1.875
gi|399988844	MSMEI_4445	iron ABC transporter ATP-binding protein	41	22	0.037552	918	0.00476636	FALSE	5.35755	4.45943	1.86364
gi|399986299	MSMEI_1881	3-dehydroquinate dehydratase	26	14	0.10184	1111	0.00576843	FALSE	4.70044	3.80735	1.85714
gi|399987837	MSMEI_3428	alpha/beta hydrolase fold protein	65	35	0.0089086	714	0.00370717	FALSE	6.02237	5.12928	1.85714
gi|399984880	MSMEI_0452	hydroxymethylpyrimidine/phosphomethylpyrimidine kinase	189	102	7.9355e-06	310	0.00160955	TRUE	7.56224	6.67243	1.85294
gi|399987452	MSMEI_3042	ArsR-family transcriptional regulator	50	27	0.022702	824	0.0042783	FALSE	5.64386	4.75489	1.85185
gi|399986744	MSMEI_2330	hydrolase MutT1	37	20	0.051151	962	0.00499481	FALSE	5.20945	4.32193	1.85
gi|399989375	MSMEI_4986	Fatty-acid-CoA ligase FadD36	24	13	0.12004	1146	0.00595016	FALSE	4.58496	3.70044	1.84615
gi|399988899	MSMEI_4500	glutamine-dependent NAD(+) synthetase	81	44	0.0039377	623	0.00323468	FALSE	6.33985	5.45943	1.84091
gi|399985077	MSMEI_0649	oxidoreductase, FAD-binding protein	33	18	0.069967	1035	0.00537383	FALSE	5.04439	4.16993	1.83333
gi|399985348	MSMEI_0921	excisionase/Xis, DNA-binding protein	11	6	0.30894	1412	0.00733126	FALSE	3.45943	2.58496	1.83333
gi|399985627	MSMEI_1204	Type III restriction enzyme	55	30	0.018619	812	0.00421599	FALSE	5.78136	4.90689	1.83333
gi|399985723	MSMEI_1302	hypothetical protein	44	24	0.035725	898	0.00466251	FALSE	5.45943	4.58496	1.83333
gi|399989257	MSMEI_4868	Oligopeptide-transport integral membrane protein ABC transporter OppB	11	6	0.30894	1410	0.00732087	FALSE	3.45943	2.58496	1.83333
gi|399989523	MSMEI_5134	acetyl-CoA acetyltransferase	11	6	0.30894	1411	0.00732606	FALSE	3.45943	2.58496	1.83333
gi|399985098	MSMEI_0671	Aspartate aminotransferase AspC	137	75	0.00020595	433	0.00224818	TRUE	7.09803	6.22882	1.82667
gi|399990057	MSMEI_5677	fumarate reductase/succinate dehydrogenase	137	75	0.00020595	434	0.00225337	TRUE	7.09803	6.22882	1.82667
gi|399986894	MSMEI_2480	uridylate kinase	31	17	0.081982	1076	0.00558671	FALSE	4.9542	4.08746	1.82353
gi|399990482	MSMEI_6107	Mg2+ transporter mgtE	20	11	0.16797	1242	0.0064486	FALSE	4.32193	3.45943	1.81818
gi|399990970	MSMEI_6600	integral membrane protein	20	11	0.16797	1243	0.00645379	FALSE	4.32193	3.45943	1.81818
gi|399987145	MSMEI_2731	NADPH-dependent FMN reductase	29	16	0.096195	1103	0.0057269	FALSE	4.85798	4	1.8125
gi|399984465	MSMEI_0035	serine/threonine phosphatase PPP	134	74	0.0002976	448	0.00232606	TRUE	7.06609	6.20945	1.81081
gi|399985148	MSMEI_0721	short-chain dehydrogenase	74	41	0.0076947	698	0.00362409	FALSE	6.20945	5.35755	1.80488
gi|399986707	MSMEI_2291	Electron transfer flavoprotein beta subunit	18	10	0.19957	1275	0.00661994	FALSE	4.16993	3.32193	1.8
gi|399989190	MSMEI_4797	adenylate cyclase	9	5	0.37627	1478	0.00767394	FALSE	3.16993	2.32193	1.8
gi|399987232	MSMEI_2822	Luciferase family protein	52	29	0.027582	861	0.00447041	FALSE	5.70044	4.85798	1.7931
gi|399986172	MSMEI_1754	LysR family transcriptional regulator	25	14	0.1331	1159	0.00601765	FALSE	4.64386	3.80735	1.78571
gi|399989480	MSMEI_5091	3-beta hydroxysteroid dehydrogenase/isomerase	25	14	0.1331	1158	0.00601246	FALSE	4.64386	3.80735	1.78571
gi|399987538	MSMEI_3128	inositol-monophosphatase ImpA	41	23	0.053389	976	0.0050675	FALSE	5.35755	4.52356	1.78261
gi|399986802	MSMEI_2388	aminotransferase class-III	64	36	0.015858	786	0.004081	FALSE	6	5.16993	1.77778
gi|399987014	MSMEI_2600	dihydrodipicolinate reductase	55	31	0.026049	852	0.00442368	FALSE	5.78136	4.9542	1.77419
gi|399988804	MSMEI_4405	TetR family transcriptional regulator	55	31	0.026049	853	0.00442887	FALSE	5.78136	4.9542	1.77419
gi|399985823	MSMEI_1403	50S ribosomal protein L2	211	119	1.1663e-05	324	0.00168224	TRUE	7.7211	6.89482	1.77311
gi|399988774	MSMEI_4375	ArsR family transcriptional regulator	85	48	0.0056756	665	0.00345275	FALSE	6.40939	5.58496	1.77083
gi|399987589	MSMEI_3180	DeoR family transcriptional regulator	113	64	0.0014876	562	0.00291796	TRUE	6.82018	6	1.76562
gi|399989266	MSMEI_4877	DNA repair exonuclease SbcD	44	25	0.050228	957	0.00496885	FALSE	5.45943	4.64386	1.76
gi|399985083	MSMEI_0655	Response regulator receiver and ANTAR domain protein	21	12	0.1857	1259	0.00653686	FALSE	4.39232	3.58496	1.75
gi|399985901	MSMEI_1481	hypothetical protein	84	48	0.0071117	689	0.00357736	FALSE	6.39232	5.58496	1.75
gi|399987442	MSMEI_3032	extracellular solute-binding protein	7	4	0.46368	1553	0.00806334	FALSE	2.80735	2	1.75
gi|399988355	MSMEI_3952	metal-dependent hydrolase of the beta-lactamase superfamily II	21	12	0.1857	1258	0.00653167	FALSE	4.39232	3.58496	1.75
gi|399988956	MSMEI_4557	trigger factor Tig	49	28	0.040625	925	0.0048027	FALSE	5.61471	4.80735	1.75
gi|399990013	MSMEI_5633	Thioredoxin ThiX	7	4	0.46368	1552	0.00805815	FALSE	2.80735	2	1.75
gi|399991089	MSMEI_6719	PadR family transcriptional regulator	35	20	0.084768	1078	0.00559709	FALSE	5.12928	4.32193	1.75
gi|399989381	MSMEI_4992	N-succinyldiaminopimelate aminotransferase	143	82	0.00046861	485	0.00251817	TRUE	7.15987	6.35755	1.7439
gi|399987168	MSMEI_2754	hypothetical protein	101	58	0.0034151	615	0.00319315	FALSE	6.65821	5.85798	1.74138
gi|399985899	MSMEI_1479	hypothetical protein	78	45	0.01086	743	0.00385774	FALSE	6.2854	5.49185	1.73333
gi|399985468	MSMEI_1041	short-chain dehydrogenase	116	67	0.0018962	573	0.00297508	TRUE	6.85798	6.06609	1.73134
gi|399988783	MSMEI_4384	hypothetical protein	45	26	0.054766	991	0.00514538	FALSE	5.49185	4.70044	1.73077
gi|399989290	MSMEI_4901	hypothetical protein	19	11	0.2202	1302	0.00676012	FALSE	4.24793	3.45943	1.72727
gi|399990330	MSMEI_5952	cell cycle protein MesJ	19	11	0.2202	1301	0.00675493	FALSE	4.24793	3.45943	1.72727
gi|399987579	MSMEI_3170	hypothetical protein	145	84	0.00054759	492	0.00255452	TRUE	7.17991	6.39232	1.72619
gi|399985724	MSMEI_1303	MaoC-like dehydratase	62	36	0.025085	840	0.00436137	FALSE	5.9542	5.16993	1.72222
gi|399985436(+1)	MSMEI_1009	FEIII-dicitrate-binding periplasmic lipoprotein FecB	67	39	0.020393	817	0.00424195	FALSE	6.06609	5.2854	1.71795
gi|399989705	MSMEI_5319	ribosomal-protein-alanine acetyltransferase RimJ	94	55	0.0064225	680	0.00353063	FALSE	6.55459	5.78136	1.70909
gi|399990596	MSMEI_6226	Cutinase	29	17	0.13584	1168	0.00606438	FALSE	4.85798	4.08746	1.70588
gi|399989038	MSMEI_4644	Major facilitator superfamily MFS_1	17	10	0.26194	1362	0.00707165	FALSE	4.08746	3.32193	1.7
gi|399990499	MSMEI_6125	DNA-binding protein	51	30	0.047898	947	0.00491693	FALSE	5.67243	4.90689	1.7
gi|399990516	MSMEI_6142	ABC amino acid transporter, permease component	141	83	0.00095052	535	0.00277778	TRUE	7.13955	6.37504	1.6988
gi|399987044	MSMEI_2630	hypothetical protein	39	23	0.086083	1089	0.00565421	FALSE	5.2854	4.52356	1.69565
gi|399987576	MSMEI_3167	branched-chain amino acid ABC transporter (LivG)	78	46	0.014601	778	0.00403946	FALSE	6.2854	5.52356	1.69565
gi|399985950	MSMEI_1531	glucosamine-fructose-6-phosphate aminotransferase, GlmS	844	500	1.0564e-15	75	0.000389408	TRUE	9.7211	8.96578	1.688
gi|399986636	MSMEI_2220	DNA ligase	27	16	0.15937	1230	0.00638629	FALSE	4.75489	4	1.6875
gi|399990679	MSMEI_6309	hypothetical protein	135	80	0.0014187	559	0.00290239	TRUE	7.07682	6.32193	1.6875
gi|399988161	MSMEI_3758	carboxylesterase LipT	150	89	0.00078987	521	0.00270509	TRUE	7.22882	6.47573	1.68539
gi|399984801	MSMEI_0373	MmpS4	42	25	0.080093	1075	0.00558152	FALSE	5.39232	4.64386	1.68
gi|399989675	MSMEI_5288	dimethyladenosine transferase	356	212	2.68e-07	237	0.00123053	TRUE	8.47573	7.72792	1.67925
gi|399985187	MSMEI_0760	beta-lactamase-like protein	47	28	0.064255	1023	0.00531153	FALSE	5.55459	4.80735	1.67857
gi|399990152	MSMEI_5774	IclR family transcriptional regulator	94	56	0.0085355	709	0.0036812	FALSE	6.55459	5.80735	1.67857
gi|399987379	MSMEI_2969	aspartate carbamoyltransferase	57	34	0.041732	926	0.00480789	FALSE	5.83289	5.08746	1.67647
gi|399990011	MSMEI_5631	transcriptional regulatory protein glnR	164	98	0.00053904	490	0.00254413	TRUE	7.35755	6.61471	1.67347
gi|399989747	MSMEI_5361	LpqN	187	112	0.00023367	441	0.00228972	TRUE	7.54689	6.80735	1.66964
gi|399984523	MSMEI_0094	quinone oxidoreductase (NADPH:quinone oxidoreductase) (zeta-crystallin)	5	3	0.58153	1661	0.00862409	FALSE	2.32193	1.58496	1.66667
gi|399984656	MSMEI_0228	hypothetical protein	5	3	0.58153	1660	0.0086189	FALSE	2.32193	1.58496	1.66667
gi|399984960	MSMEI_0532	LysR family transcriptional regulator	30	18	0.14734	1200	0.00623053	FALSE	4.90689	4.16993	1.66667
gi|399985011	MSMEI_0583	Fatty-acid-CoA ligase FadD2	100	60	0.0074837	697	0.0036189	FALSE	6.64386	5.90689	1.66667
gi|399985182	MSMEI_0755	short-chain dehydrogenase	5	3	0.58153	1662	0.00862928	FALSE	2.32193	1.58496	1.66667
gi|399985360	MSMEI_0933	transmembrane protein	20	12	0.24032	1336	0.00693666	FALSE	4.32193	3.58496	1.66667
gi|399985824	MSMEI_1404	30S ribosomal protein S19	20	12	0.24032	1337	0.00694185	FALSE	4.32193	3.58496	1.66667
gi|399987256	MSMEI_2846	Ketopantoate reductase ApbA/PanE-like protein	30	18	0.14734	1202	0.00624091	FALSE	4.90689	4.16993	1.66667
gi|399987525	MSMEI_3115	triacylglycerol lipase	20	12	0.24032	1338	0.00694704	FALSE	4.32193	3.58496	1.66667
gi|399988913	MSMEI_4514	membrane protein	10	6	0.41666	1512	0.00785047	FALSE	3.32193	2.58496	1.66667
gi|399989475	MSMEI_5086	hypothetical protein	25	15	0.18726	1261	0.00654725	FALSE	4.64386	3.90689	1.66667
gi|399990039	MSMEI_5659	hypothetical protein	30	18	0.14734	1201	0.00623572	FALSE	4.90689	4.16993	1.66667
gi|399990790	MSMEI_6420	6,7-dimethyl-8-ribityllumazine synthase	35	21	0.11676	1135	0.00589304	FALSE	5.12928	4.39232	1.66667
gi|399989687	MSMEI_5300	MerR family transcriptional regulator	88	53	0.012856	769	0.00399273	FALSE	6.45943	5.72792	1.66038
gi|399984803	MSMEI_0375	transmembrane protein	48	29	0.06919	1031	0.00535306	FALSE	5.58496	4.85798	1.65517
gi|399990589	MSMEI_6219	integral membrane indolylacetylinositol arabinosyltransferase EmbC	96	58	0.0098068	736	0.00382139	FALSE	6.58496	5.85798	1.65517
gi|399985204	MSMEI_0777	Thiazole biosynthesis protein thiG	56	34	0.051745	965	0.00501038	FALSE	5.80735	5.08746	1.64706
gi|399985123	MSMEI_0696	TetR family transcriptional regulator	46	28	0.080065	1073	0.00557113	FALSE	5.52356	4.80735	1.64286
gi|399985821	MSMEI_1401	50S ribosomal protein L4	162	99	0.0010335	540	0.00280374	TRUE	7.33985	6.62936	1.63636
gi|399988606	MSMEI_4204	bifunctional ribonuclease H/phosphoglycerate mutase	54	33	0.059677	1011	0.00524922	FALSE	5.75489	5.04439	1.63636
gi|399987967	MSMEI_3558	MerR family transcriptional regulator	67	41	0.03617	910	0.00472482	FALSE	6.06609	5.35755	1.63415
gi|399990517	MSMEI_6143	ABC amino acid transporter, ATP-binding component	70	43	0.033647	886	0.00460021	FALSE	6.12928	5.42626	1.62791
gi|399988545	MSMEI_4143	serine/threonine-protein kinase pknL	13	8	0.3753	1475	0.00765836	FALSE	3.70044	3	1.625
gi|399989551	MSMEI_5162	Two-component system response regulator	39	24	0.11616	1134	0.00588785	FALSE	5.2854	4.58496	1.625
gi|399989952	MSMEI_5567	monooxygenase FAD-binding protein	99	61	0.011924	765	0.00397196	FALSE	6.62936	5.93074	1.62295
gi|399988172	MSMEI_3769	dolichyl-phosphate beta-D-mannosyltransferase	287	177	1.8066e-05	335	0.00173936	TRUE	8.16491	7.46761	1.62147
gi|399988116	MSMEI_3712	hypothetical protein	34	21	0.14634	1198	0.00622015	FALSE	5.08746	4.39232	1.61905
gi|399989320	MSMEI_4931	sugar-transport ATP-binding protein ABC transporter sugC	34	21	0.14634	1199	0.00622534	FALSE	5.08746	4.39232	1.61905
gi|399985446(+1)	MSMEI_1019	type 11 methyltransferase	254	157	6.0133e-05	379	0.00196781	TRUE	7.98868	7.29462	1.61783
gi|399988563	MSMEI_4161	Ubiquinol-cytochrome C reductase QcrC	76	47	0.029108	866	0.00449637	FALSE	6.24793	5.55459	1.61702
gi|399987584	MSMEI_3175	acyl-CoA dehydrogenase	249	154	7.2723e-05	391	0.00203011	TRUE	7.96	7.26679	1.61688
gi|399986795	MSMEI_2381	ribonuclease HII	21	13	0.25992	1360	0.00706127	FALSE	4.39232	3.70044	1.61538
gi|399990767	MSMEI_6397	lipase LipE	155	96	0.0018341	571	0.00296469	TRUE	7.27612	6.58496	1.61458
gi|399985900	MSMEI_1480	Response regulator receiver modulated FAD-dependent pyridine nucleotide-disulfide oxidoreductase	740	459	9.6613e-12	113	0.000586708	TRUE	9.53138	8.84235	1.6122
gi|399987410	MSMEI_3000	UvrABC system protein C	248	154	8.7246e-05	399	0.00207165	TRUE	7.9542	7.26679	1.61039
gi|399985351	MSMEI_0924	MaoC-like dehydratase	64	40	0.050856	960	0.00498442	FALSE	6	5.32193	1.6
gi|399987300	MSMEI_2890	Adenine phosphoribosyltransferase	32	20	0.1704	1246	0.00646937	FALSE	5	4.32193	1.6
gi|399990546	MSMEI_6173	short-chain dehydrogenase	24	15	0.23732	1332	0.00691589	FALSE	4.58496	3.90689	1.6
gi|399989534	MSMEI_5145	patatin	67	42	0.047157	942	0.00489097	FALSE	6.06609	5.39232	1.59524
gi|399986783	MSMEI_2369	Signal recognition particle GTPase	259	163	0.00010094	406	0.002108	TRUE	8.01681	7.34873	1.58896
gi|399989379	MSMEI_4990	Delta-1-pyrroline-5-carboxylate dehydrogenase	27	17	0.21695	1292	0.0067082	FALSE	4.75489	4.08746	1.58824
gi|399985374	MSMEI_0947	ResB protein required for cytochrome c biosynthesis (Membrane protein required for cytochrome c biosynthesis)	38	24	0.14397	1197	0.00621495	FALSE	5.24793	4.58496	1.58333
gi|399986630	MSMEI_2214	hydrogenase accessory protein HypB	318	201	1.9839e-05	341	0.00177051	TRUE	8.31288	7.65105	1.58209
gi|399987138	MSMEI_2724	hypothetical protein	68	43	0.05007	956	0.00496366	FALSE	6.08746	5.42626	1.5814
gi|399990277	MSMEI_5899	irpA	117	74	0.0099823	737	0.00382658	FALSE	6.87036	6.20945	1.58108
gi|399985376	MSMEI_0949	ATPase	30	19	0.19855	1274	0.00661475	FALSE	4.90689	4.24793	1.57895
gi|399985284	MSMEI_0857	short-chain dehydrogenase	93	59	0.022729	826	0.00428868	FALSE	6.53916	5.88264	1.57627
gi|399988117	MSMEI_3713	hypothetical protein	85	54	0.03005	871	0.00452233	FALSE	6.40939	5.75489	1.57407
gi|399985400	MSMEI_0973	GNAT family acetyltransferase	140	89	0.0053361	653	0.00339045	FALSE	7.12928	6.47573	1.57303
gi|399984505	MSMEI_0076	hypothetical protein	11	7	0.45289	1543	0.00801142	FALSE	3.45943	2.80735	1.57143
gi|399985445(+1)	MSMEI_1018	enoyl-CoA hydratase EchA17	66	42	0.057316	998	0.00518172	FALSE	6.04439	5.39232	1.57143
gi|399985828	MSMEI_1408	50S ribosomal protein L29	22	14	0.27899	1373	0.00712876	FALSE	4.45943	3.80735	1.57143
gi|399986870	MSMEI_2456	tyrosine recombinase XerC	110	70	0.013852	772	0.00400831	FALSE	6.78136	6.12928	1.57143
gi|399987825	MSMEI_3416	transmembrane transport protein MmpL1	102	65	0.018224	810	0.00420561	FALSE	6.67243	6.02237	1.56923
gi|399990944	MSMEI_6574	glycerol kinase	495	316	1.9675e-07	233	0.00120976	TRUE	8.95128	8.30378	1.56646
gi|399985829	MSMEI_1409	30S ribosomal protein S17	61	39	0.07096	1039	0.0053946	FALSE	5.93074	5.2854	1.5641
gi|399989240	MSMEI_4851	Adenylylsulfate kinase / sulfate adenylyltransferase subunit 1	61	39	0.07096	1040	0.00539979	FALSE	5.93074	5.2854	1.5641
gi|399985233	MSMEI_0806	phosphomethylpyrimidine kinase	329	211	2.7939e-05	353	0.00183281	TRUE	8.36194	7.7211	1.55924
gi|399987301	MSMEI_2891	GTP pyrophosphokinase RelA	435	279	1.438e-06	277	0.00143821	TRUE	8.76487	8.12412	1.55914
gi|399985286	MSMEI_0859	60 kDa chaperonin	824	529	3.4145e-11	126	0.000654206	TRUE	9.6865	9.04712	1.55766
gi|399989268	MSMEI_4879	lipoprotein LprC	28	18	0.23152	1326	0.00688474	FALSE	4.80735	4.16993	1.55556
gi|399990227	MSMEI_5849	TetR family transcriptional regulator	14	9	0.4049	1502	0.00779855	FALSE	3.80735	3.16993	1.55556
gi|399986307	MSMEI_1889	ATP-dependent RNA helicase	171	110	0.0027638	601	0.00312046	TRUE	7.41785	6.78136	1.55455
gi|399989236	MSMEI_4847	BadM/Rrf2 family transcriptional regulator	17	11	0.36396	1464	0.00760125	FALSE	4.08746	3.45943	1.54545
gi|399990296	MSMEI_5918	hypothetical protein	17	11	0.36396	1463	0.00759605	FALSE	4.08746	3.45943	1.54545
gi|399990590	MSMEI_6220	integral membrane indolylacetylinositol arabinosyltransferase EmbA	122	79	0.013024	770	0.00399792	FALSE	6.93074	6.30378	1.5443
gi|399990376	MSMEI_5999	DNA topoisomerase 1	176	114	0.0028445	604	0.00313603	TRUE	7.45943	6.83289	1.54386
gi|399990298	MSMEI_5920	DNA integrity scanning protein DisA	74	48	0.054782	992	0.00515057	FALSE	6.20945	5.58496	1.54167
gi|399989001	MSMEI_4605	short-chain dehydrogenase	673	437	6e-09	172	0.000893043	TRUE	9.39446	8.77149	1.54005
gi|399989030	MSMEI_4636	Holo-acyl-carrier-protein synthase	192	125	0.0020922	579	0.00300623	TRUE	7.58496	6.96578	1.536
gi|399988588	MSMEI_4186	hypothetical protein	129	84	0.011819	762	0.00395639	FALSE	7.01123	6.39232	1.53571
gi|399988696	MSMEI_4295	hypothetical protein	26	17	0.27018	1369	0.007108	FALSE	4.70044	4.08746	1.52941
gi|399990396	MSMEI_6020	acetyl-CoA synthetase	29	19	0.2459	1345	0.00698339	FALSE	4.85798	4.24793	1.52632
gi|399988870	MSMEI_4471	ATPase associated with various cellular activities	88	58	0.044406	935	0.00485462	FALSE	6.45943	5.85798	1.51724
gi|399986032	MSMEI_1614	O-acetylhomoserine sulfhydrylase	150	99	0.008775	711	0.00369159	FALSE	7.22882	6.62936	1.51515
gi|399985820	MSMEI_1400	50S ribosomal protein L3	171	113	0.0052723	652	0.00338525	FALSE	7.41785	6.82018	1.51327
gi|399984502(+4)	MSMEI_0073	transposase IS4 family protein	189	125	0.0034202	616	0.00319834	FALSE	7.56224	6.96578	1.512
gi|399984871	MSMEI_0443	DNA gyrase/topoisomerase IV subunit A	130	86	0.015389	784	0.00407061	FALSE	7.02237	6.42626	1.51163
gi|399987388	MSMEI_2978	phosphopantothenoylcysteine decarboxylase/phosphopantothenate/cysteine ligase	534	355	1.1579e-06	270	0.00140187	TRUE	9.0607	8.47168	1.50423
gi|399986460	MSMEI_2043	cell division ATP-binding protein FtsE	251	167	0.00089793	526	0.00273105	TRUE	7.97154	7.3837	1.50299
gi|399985643	MSMEI_1220	ATP-dependent DNA helicase, UvrD/REP family	392	261	3.3871e-05	357	0.00185358	TRUE	8.61471	8.02791	1.50192
gi|399985219	MSMEI_0792	uracil-xanthine permease	3	2	0.7513	1769	0.00918484	FALSE	1.58496	1	1.5
gi|399986557	MSMEI_2141	TetR family transcriptional regulator	3	2	0.7513	1773	0.00920561	FALSE	1.58496	1	1.5
gi|399987564	MSMEI_3154	Truncated polar amino acid ABC transporter	15	10	0.43247	1534	0.00796469	FALSE	3.90689	3.32193	1.5
gi|399987766	MSMEI_3357	hypothetical protein	36	24	0.21617	1291	0.00670301	FALSE	5.16993	4.58496	1.5
gi|399987943	MSMEI_3534	short-chain dehydrogenase	30	20	0.26006	1361	0.00706646	FALSE	4.90689	4.32193	1.5
gi|399988858	MSMEI_4459	30S ribosomal protein S20	24	16	0.31553	1420	0.00737279	FALSE	4.58496	4	1.5
gi|399990070	MSMEI_5690	RelA/SpoT domain-containing protein	156	104	0.009325	732	0.00380062	FALSE	7.2854	6.70044	1.5
gi|399990106	MSMEI_5727	enoyl-CoA hydratase echA13	3	2	0.7513	1770	0.00919003	FALSE	1.58496	1	1.5
gi|399990609	MSMEI_6239	cof family hydrolase	3	2	0.7513	1772	0.00920042	FALSE	1.58496	1	1.5
gi|399991108	MSMEI_6738	hypothetical protein	45	30	0.16569	1238	0.00642783	FALSE	5.49185	4.90689	1.5
Rv2690c			3	2	0.7513	1771	0.00919522	FALSE	1.58496	1	1.5
gi|399985907	MSMEI_1487	30S ribosomal protein S4	142	95	0.014079	775	0.00402388	FALSE	7.14975	6.56986	1.49474
gi|399989777	MSMEI_5391	short-chain dehydrogenase	70	47	0.089052	1091	0.00566459	FALSE	6.12928	5.55459	1.48936
gi|399987310	MSMEI_2900	peptidyl-prolyl cis-trans isomerase B PpiB	61	41	0.11386	1130	0.00586708	FALSE	5.93074	5.35755	1.4878
gi|399987097	MSMEI_2683	iron-dependent repressor ideR	715	481	5.1946e-08	202	0.00104881	TRUE	9.4818	8.90989	1.48649
gi|399988604	MSMEI_4202	type 11 methyltransferase	1076	726	3.3706e-11	125	0.000649013	TRUE	10.0715	9.50383	1.48209
gi|399987381	MSMEI_2971	export or membrane protein	37	25	0.22745	1319	0.00684839	FALSE	5.20945	4.64386	1.48
gi|399989378	MSMEI_4989	L-proline dehydrogenase	93	63	0.05575	993	0.00515576	FALSE	6.53916	5.97728	1.47619
gi|399984539	MSMEI_0110	glycine betaine ABC transporter substrate-binding protein	225	153	0.0031648	612	0.00317757	TRUE	7.81378	7.25739	1.47059
gi|399988825	MSMEI_4426	alkanesulfonate monooxygenase 2	25	17	0.33303	1437	0.00746106	FALSE	4.64386	4.08746	1.47059
gi|399986561	MSMEI_2145	hypothetical protein	113	77	0.038101	920	0.00477674	FALSE	6.82018	6.26679	1.46753
gi|399985375	MSMEI_0948	ABC-type transport system involved in cytochrome c biogenesis, permease component (Cytochrome c assembly membrane protein)	22	15	0.36881	1471	0.00763759	FALSE	4.45943	3.90689	1.46667
gi|399985647	MSMEI_1224	hypothetical protein	176	120	0.0096672	734	0.00381101	FALSE	7.45943	6.90689	1.46667
gi|399987390	MSMEI_2980	ABC transporter ATP-binding protein	63	43	0.1246	1150	0.00597092	FALSE	5.97728	5.42626	1.46512
gi|399987825[2]	MSMEI_3416	transmembrane transport protein MmpL1	98	67	0.056045	995	0.00516615	FALSE	6.61471	6.06609	1.46269
gi|399985525	MSMEI_1100	oxidoreductase	57	39	0.14738	1203	0.00624611	FALSE	5.83289	5.2854	1.46154
gi|399989315	MSMEI_4926	short-chain dehydrogenase	95	65	0.060599	1015	0.00526999	FALSE	6.56986	6.02237	1.46154
gi|399984826	MSMEI_0398	Type I polyketide synthase	931	640	5.6672e-09	171	0.00088785	TRUE	9.86264	9.32193	1.45469
gi|399984869	MSMEI_0441	GntR family transcriptional regulator	100	69	0.060687	1016	0.00527518	FALSE	6.64386	6.10852	1.44928
gi|399987352	MSMEI_2942	hypothetical protein	39	27	0.24975	1348	0.00699896	FALSE	5.2854	4.75489	1.44444
gi|399990259	MSMEI_5881	TetR family transcriptional regulator	117	81	0.044548	936	0.00485981	FALSE	6.87036	6.33985	1.44444
gi|399990349	MSMEI_5971	two-component system sensor kinase	13	9	0.5156	1597	0.0082918	FALSE	3.70044	3.16993	1.44444
gi|399985432(+1)	MSMEI_1005	Coenzyme F420-dependent N5,N10-methylene tetrahydromethanopterin reductase-like flavin-dependent oxidoreductase	23	16	0.38784	1489	0.00773105	FALSE	4.52356	4	1.4375
gi|399985825	MSMEI_1405	50S ribosomal protein L22	92	64	0.07978	1071	0.00556075	FALSE	6.52356	6	1.4375
gi|399987689	MSMEI_3280	TetR family transcriptional regulator	23	16	0.38784	1490	0.00773624	FALSE	4.52356	4	1.4375
gi|399985910	MSMEI_1490	Pseudouridylate synthase	89	62	0.086348	1090	0.0056594	FALSE	6.47573	5.9542	1.43548
gi|399988904	MSMEI_4505	glutamate 5-kinase	143	100	0.031486	882	0.00457944	FALSE	7.15987	6.64386	1.43
gi|399986232	MSMEI_1814	cell division control protein Cdc48, AAA+ ATPase family	50	35	0.20762	1282	0.00665628	FALSE	5.64386	5.12928	1.42857
gi|399989206	MSMEI_4816	hypothetical protein	10	7	0.58584	1663	0.00863448	FALSE	3.32193	2.80735	1.42857
gi|399990373	MSMEI_5996	DNA polymerase III subunit delta	167	117	0.020822	818	0.00424714	FALSE	7.3837	6.87036	1.42735
gi|399987028	MSMEI_2614	hypothetical protein	117	82	0.053641	977	0.00507269	FALSE	6.87036	6.35755	1.42683
gi|399986081	MSMEI_1663	N-acyl-L-amino acid amidohydrolase AmiA1	57	40	0.18166	1253	0.00650571	FALSE	5.83289	5.32193	1.425
gi|399990863	MSMEI_6493	amidase	141	99	0.035118	895	0.00464694	FALSE	7.13955	6.62936	1.42424
gi|399984637	MSMEI_0209	short-chain dehydrogenase	84	59	0.1051	1115	0.0057892	FALSE	6.39232	5.88264	1.42373
gi|399987360	MSMEI_2950	alanyl-tRNA synthetase	222	156	0.0082894	705	0.00366044	FALSE	7.79442	7.2854	1.42308
gi|399988791	MSMEI_4392	chaperone protein dnaJ	206	145	0.011466	752	0.00390447	FALSE	7.6865	7.17991	1.42069
gi|399987116	MSMEI_2702	hypothetical protein	152	107	0.030079	872	0.00452752	FALSE	7.24793	6.74147	1.42056
gi|399985957	MSMEI_1538	alpha/beta hydrolase fold protein	102	72	0.078839	1069	0.00555036	FALSE	6.67243	6.16993	1.41667
gi|399987444	MSMEI_3034	carbohydrate kinase, FGGY	102	72	0.078839	1070	0.00555556	FALSE	6.67243	6.16993	1.41667
gi|399988541	MSMEI_4139	protein LppM	17	12	0.48241	1570	0.00815161	FALSE	4.08746	3.58496	1.41667
gi|399989265	MSMEI_4876	hydrolase	253	179	0.0058872	668	0.00346833	FALSE	7.98299	7.48382	1.41341
gi|399988974	MSMEI_4577	HNH endonuclease	31	22	0.34641	1450	0.00752856	FALSE	4.9542	4.45943	1.40909
gi|399985903	MSMEI_1483	translation initiation factor IF-1	45	32	0.25794	1357	0.00704569	FALSE	5.49185	5	1.40625
gi|399986086	MSMEI_1668	LacI-type transcriptional regulator	87	62	0.11679	1136	0.00589823	FALSE	6.44294	5.9542	1.40323
gi|399985443(+1)	MSMEI_1016	ABC transporter ATP-binding protein	2276	1622	5.1857e-16	67	0.000347871	TRUE	11.1523	10.6636	1.40321
gi|399990945	MSMEI_6575	transcriptional regulator IclR	181	129	0.023335	830	0.00430945	FALSE	7.49985	7.01123	1.4031
gi|399988176	MSMEI_3773	pyridoxamine 5'-phosphate oxidase-like FMN-binding protein	35	25	0.32749	1426	0.00740395	FALSE	5.12928	4.64386	1.4
gi|399989926	MSMEI_5541	hypothetical protein	49	35	0.24495	1341	0.00696262	FALSE	5.61471	5.12928	1.4
gi|399990317	MSMEI_5939	hypothetical protein	7	5	0.676	1710	0.0088785	FALSE	2.80735	2.32193	1.4
gi|399990960	MSMEI_6590	homoserine O-acetyltransferase	189	135	0.021484	820	0.00425753	FALSE	7.56224	7.07682	1.4
gi|399988523	MSMEI_4121	cell division protein sepF	32	23	0.36066	1459	0.00757529	FALSE	5	4.52356	1.3913
gi|399987704	MSMEI_3295	glucose-methanol-choline oxidoreductase:FAD dependentoxidoreductase:GMC oxidoreductase	260	187	0.0084994	708	0.00367601	FALSE	8.02237	7.54689	1.39037
gi|399984812	MSMEI_0384	Rmt3	150	108	0.046831	941	0.00488577	FALSE	7.22882	6.75489	1.38889
gi|399986517	MSMEI_2101	TetR family transcriptional regulator	25	18	0.42385	1524	0.00791277	FALSE	4.64386	4.16993	1.38889
gi|399986201	MSMEI_1783	dTDP-RHA:A-D-GlcNAc-diphosphoryl polyprenol-A-3-L-rhamnosyl transferase wbbL1	118	85	0.078671	1065	0.00552959	FALSE	6.88264	6.40939	1.38824
gi|399984791	MSMEI_0363	hypothetical protein	304	219	0.0046637	640	0.00332295	FALSE	8.24793	7.77479	1.38813
gi|399987290	MSMEI_2880	LacI family transcriptional regulator	18	13	0.50514	1585	0.00822949	FALSE	4.16993	3.70044	1.38462
gi|399986133	MSMEI_1715	ATP-dependent DNA helicase	105	76	0.10352	1114	0.00578401	FALSE	6.71425	6.24793	1.38158
gi|399986196	MSMEI_1778	acyl-CoA dehydrogenase fadE25	29	21	0.39819	1495	0.0077622	FALSE	4.85798	4.39232	1.38095
gi|399988125	MSMEI_3721	beta-lactamase-like protein	29	21	0.39819	1496	0.00776739	FALSE	4.85798	4.39232	1.38095
gi|399986713	MSMEI_2297	aminotransferase/cysteine desulfurase	80	58	0.15848	1228	0.00637591	FALSE	6.32193	5.85798	1.37931
gi|399990492	MSMEI_6117	hypothetical protein	95	69	0.12668	1154	0.00599169	FALSE	6.56986	6.10852	1.37681
gi|399987605	MSMEI_3196	ABC transporter substrate-binding protein	55	40	0.24921	1347	0.00699377	FALSE	5.78136	5.32193	1.375
gi|399985909	MSMEI_1489	50S ribosomal protein L17	103	75	0.11519	1132	0.00587747	FALSE	6.6865	6.22882	1.37333
gi|399989478	MSMEI_5089	exodeoxyribonuclease 7 large subunit	118	86	0.09275	1099	0.00570613	FALSE	6.88264	6.42626	1.37209
gi|399988907	MSMEI_4508	50S ribosomal protein L21	63	46	0.22424	1315	0.00682762	FALSE	5.97728	5.52356	1.36957
gi|399986979	MSMEI_2565	translation initiation factor IF-2	150	110	0.064225	1021	0.00530114	FALSE	7.22882	6.78136	1.36364
gi|399990187	MSMEI_5809	Polysaccharide biosynthesis protein	15	11	0.56838	1638	0.00850467	FALSE	3.90689	3.45943	1.36364
gi|399985735	MSMEI_1315	Bbc-1	413	303	0.0021188	581	0.00301661	TRUE	8.69	8.24317	1.36304
gi|399985729	MSMEI_1309	50S ribosomal protein L1	170	125	0.051234	964	0.00500519	FALSE	7.40939	6.96578	1.36
gi|399984672	MSMEI_0244	hypothetical protein	19	14	0.52658	1607	0.00834372	FALSE	4.24793	3.80735	1.35714
gi|399985038	MSMEI_0610	hypothetical protein	38	28	0.36521	1467	0.00761682	FALSE	5.24793	4.80735	1.35714
gi|399988073	MSMEI_3665	hypothetical protein	38	28	0.36521	1468	0.00762201	FALSE	5.24793	4.80735	1.35714
gi|399989431	MSMEI_5042	type 11 methyltransferase	19	14	0.52658	1608	0.00834891	FALSE	4.24793	3.80735	1.35714
gi|399988192	MSMEI_3789	short-chain dehydrogenase	61	45	0.25156	1352	0.00701973	FALSE	5.93074	5.49185	1.35556
gi|399987296	MSMEI_2886	protein translocase subunit yajC	42	31	0.34402	1447	0.00751298	FALSE	5.39232	4.9542	1.35484
gi|399986458	MSMEI_2041	mechanosensitive ion channel protein MscS	23	17	0.48996	1574	0.00817238	FALSE	4.52356	4.08746	1.35294
gi|399985330	MSMEI_0903	hypothetical protein	27	20	0.45739	1549	0.00804258	FALSE	4.75489	4.32193	1.35
gi|399986765	MSMEI_2351	pyruvate carboxylase	497	369	0.0013349	557	0.002892	TRUE	8.9571	8.52748	1.34688
gi|399989117	MSMEI_4723	TetR family transcriptional regulator	74	55	0.22061	1309	0.00679647	FALSE	6.20945	5.78136	1.34545
gi|399988220	MSMEI_3817	tRNA (adenine-N(1)-)-methyltransferase	571	425	0.00066636	507	0.0026324	TRUE	9.15735	8.73132	1.34353
gi|399989869	MSMEI_5484	hypothetical protein	63	47	0.26668	1368	0.0071028	FALSE	5.97728	5.55459	1.34043
gi|399987543	MSMEI_3133	ABC transporter ATP-binding protein	237	177	0.031099	878	0.00455867	FALSE	7.88874	7.46761	1.33898
gi|399987976	MSMEI_3567	protein translocase subunit secA	289	216	0.017613	799	0.00414849	FALSE	8.17493	7.75489	1.33796
gi|399986793	MSMEI_2379	50S ribosomal protein L19	99	74	0.16634	1240	0.00643821	FALSE	6.62936	6.20945	1.33784
gi|399984862	MSMEI_0434	amino acid permease-associated region	16	12	0.59189	1667	0.00865524	FALSE	4	3.58496	1.33333
gi|399985153	MSMEI_0726	LysR family transcriptional regulator	4	3	0.80286	1804	0.00936656	FALSE	2	1.58496	1.33333
gi|399986037	MSMEI_1619	hypothetical protein	16	12	0.59189	1665	0.00864486	FALSE	4	3.58496	1.33333
gi|399986485	MSMEI_2068	PTS system N-acetylglucosamine-specific transporter subunit IIBC	16	12	0.59189	1666	0.00865005	FALSE	4	3.58496	1.33333
gi|399986708	MSMEI_2292	electron transfer flavoprotein subunit alpha	72	54	0.24579	1344	0.00697819	FALSE	6.16993	5.75489	1.33333
gi|399986949	MSMEI_2535	aldehyde dehydrogenase AldC	8	6	0.71155	1745	0.00906023	FALSE	3	2.58496	1.33333
gi|399987268	MSMEI_2858	Histidine triad (HIT) protein	12	9	0.64524	1695	0.00880062	FALSE	3.58496	3.16993	1.33333
gi|399987269	MSMEI_2859	pi synthase Pgsa1 (phosphatidylinositol synthase) (cdp-diacylglycerol--inositol3-phosphatidyltransferase)	8	6	0.71155	1746	0.00906542	FALSE	3	2.58496	1.33333
gi|399990400	MSMEI_6024	Membrane-associated serine protease	12	9	0.64524	1696	0.00880582	FALSE	3.58496	3.16993	1.33333
gi|399988813	MSMEI_4414	Ferredoxin-nitrite reductase	233	175	0.037178	917	0.00476116	FALSE	7.86419	7.45121	1.33143
gi|399987104	MSMEI_2690	RNA polymerase sigma factor rpoD	271	204	0.02608	855	0.00443925	FALSE	8.08215	7.67243	1.32843
gi|399986462	MSMEI_2045	SsrA-binding protein	45	34	0.37685	1481	0.00768951	FALSE	5.49185	5.08746	1.32353
gi|399985121	MSMEI_0694	Chaperone protein DnaJ1	131	99	0.12955	1155	0.00599688	FALSE	7.03342	6.62936	1.32323
gi|399987450	MSMEI_3040	ABC transporter ATP-binding protein	37	28	0.42736	1530	0.00794393	FALSE	5.20945	4.80735	1.32143
gi|399988570	MSMEI_4168	Asparagine synthetase AsnB	914	692	6.6345e-05	384	0.00199377	TRUE	9.83605	9.43463	1.32081
gi|399988542	MSMEI_4140	Geranylgeranyl pyrophosphate synthetase IdsA2	33	25	0.45644	1546	0.008027	FALSE	5.04439	4.64386	1.32
gi|399985655	MSMEI_1232	NUDIX hydrolase	50	38	0.36458	1465	0.00760644	FALSE	5.64386	5.24793	1.31579
gi|399986415	MSMEI_1998	Major facilitator superfamily MFS_1	25	19	0.52493	1606	0.00833853	FALSE	4.64386	4.24793	1.31579
gi|399987298	MSMEI_2888	protein-export membrane protein secF	121	92	0.15714	1225	0.00636033	FALSE	6.91886	6.52356	1.31522
gi|399985151	MSMEI_0724	glycoside hydrolase, family 76	92	70	0.21948	1299	0.00674455	FALSE	6.52356	6.12928	1.31429
gi|399985849	MSMEI_1429	50S ribosomal protein L14	63	48	0.31385	1417	0.00735722	FALSE	5.97728	5.58496	1.3125
gi|399988529	MSMEI_4127	UDP-N-acetylglucosamine-N-acetylmuramyl- (pentapeptide) pyrophosphoryl-undecaprenol N- acetylglucosamine transferase	122	93	0.16068	1231	0.00639148	FALSE	6.93074	6.53916	1.31183
gi|399987411	MSMEI_3001	P-loop ATPase protein	135	103	0.14161	1178	0.0061163	FALSE	7.07682	6.6865	1.31068
gi|399984545	MSMEI_0116	transcriptional regulatory protein	17	13	0.6138	1677	0.00870717	FALSE	4.08746	3.70044	1.30769
gi|399989931	MSMEI_5546	hypothetical protein	17	13	0.6138	1678	0.00871236	FALSE	4.08746	3.70044	1.30769
gi|399986295	MSMEI_1877	hypothetical protein	200	153	0.077144	1059	0.00549844	FALSE	7.64386	7.25739	1.30719
gi|399986049	MSMEI_1631	succinate dehydrogenase hydrophobic membrane anchor protein SdhD	30	23	0.50364	1584	0.0082243	FALSE	4.90689	4.52356	1.30435
gi|399988585	MSMEI_4183	NAD dependent epimerase/dehydratase	91	70	0.24772	1346	0.00698858	FALSE	6.50779	6.12928	1.3
gi|399989205	MSMEI_4815	ATP synthase subunit a	26	20	0.54138	1612	0.00836968	FALSE	4.70044	4.32193	1.3
gi|399985939	MSMEI_1520	30S ribosomal protein S9	122	94	0.18395	1255	0.0065161	FALSE	6.93074	6.55459	1.29787
gi|399988824	MSMEI_4425	Cysteine desulfurase, SufS family	83	64	0.27587	1371	0.00711838	FALSE	6.37504	6	1.29688
gi|399988819	MSMEI_4420	sulfate-binding lipoprotein SubI	280	216	0.044976	938	0.0048702	FALSE	8.12928	7.75489	1.2963
gi|399989168	MSMEI_4775	beta-lactamase-like protein	57	44	0.37043	1472	0.00764278	FALSE	5.83289	5.45943	1.29545
gi|399986777	MSMEI_2363	signal recognition particle-docking protein FtsY	158	122	0.13456	1163	0.00603842	FALSE	7.30378	6.93074	1.29508
gi|399985746	MSMEI_1326	50S ribosomal protein L7/L12	97	75	0.24527	1342	0.00696781	FALSE	6.59991	6.22882	1.29333
gi|399988011	MSMEI_3602	SSS sodium solute transporter superfamily protein	97	75	0.24527	1343	0.006973	FALSE	6.59991	6.22882	1.29333
gi|399984646	MSMEI_0218	transmembrane transport protein MmpL1	75	58	0.30803	1409	0.00731568	FALSE	6.22882	5.85798	1.2931
gi|399984659	MSMEI_0231	CoA binding domain protein	71	55	0.32586	1424	0.00739356	FALSE	6.14975	5.78136	1.29091
gi|399984433	MSMEI_0001	chromosomal replication initiator protein dnaA	191	148	0.10621	1116	0.00579439	FALSE	7.57743	7.20945	1.29054
gi|399985783	MSMEI_1363	Elongation factor Tu	551	427	0.0059797	671	0.0034839	FALSE	9.10591	8.73809	1.2904
gi|399988106	MSMEI_3702	23S rRNA methyltransferase TsnR	112	87	0.22308	1314	0.00682243	FALSE	6.80735	6.44294	1.28736
gi|399987392	MSMEI_2982	ABC transporter substrate-binding protein	184	143	0.11877	1144	0.00593977	FALSE	7.52356	7.15987	1.28671
gi|399984964	MSMEI_0536	ABC transporter ATP-binding protein	54	42	0.40283	1498	0.00777778	FALSE	5.75489	5.39232	1.28571
gi|399985378	MSMEI_0951	hypothetical protein	18	14	0.6343	1686	0.00875389	FALSE	4.16993	3.80735	1.28571
gi|399987640	MSMEI_3231	hypothetical protein	9	7	0.74212	1761	0.0091433	FALSE	3.16993	2.80735	1.28571
gi|399988865	MSMEI_4466	hypothetical protein	9	7	0.74212	1762	0.00914849	FALSE	3.16993	2.80735	1.28571
gi|399990995	MSMEI_6625	TetR family transcriptional regulator	9	7	0.74212	1760	0.00913811	FALSE	3.16993	2.80735	1.28571
gi|399985425(+1)	MSMEI_0998	geranylgeranyl reductase	592	461	0.0055192	663	0.00344237	FALSE	9.20945	8.84862	1.28416
gi|399990595	MSMEI_6225	Fatty-acid-CoA ligase FadD32	427	333	0.019499	813	0.00422118	FALSE	8.73809	8.37938	1.28228
gi|399984794	MSMEI_0366	acetyl-COA acyltransferase Fada2 (3-ketoacyl-COA thiolase) (beta-ketothiolase)	309	241	0.047191	943	0.00489616	FALSE	8.27146	7.91289	1.28216
gi|399987862	MSMEI_3453	pyridoxal-5'-phosphate-dependent enzyme, beta subunit	138	108	0.19431	1264	0.00656282	FALSE	7.10852	6.75489	1.27778
gi|399987272	MSMEI_2862	NUDIX hydrolase	42	33	0.48721	1572	0.00816199	FALSE	5.39232	5.04439	1.27273
gi|399985411(+1)	MSMEI_0984	hypothetical protein	33	26	0.5457	1615	0.00838525	FALSE	5.04439	4.70044	1.26923
gi|399986626	MSMEI_2210	hypothetical protein	19	15	0.65357	1703	0.00884216	FALSE	4.24793	3.90689	1.26667
gi|399989346	MSMEI_4957	hypothetical protein	19	15	0.65357	1704	0.00884735	FALSE	4.24793	3.90689	1.26667
gi|399989928	MSMEI_5543	hypothetical protein	38	30	0.52115	1602	0.00831776	FALSE	5.24793	4.90689	1.26667
gi|399989822	MSMEI_5436	dihydrodipicolinate reductase	120	95	0.25868	1359	0.00705607	FALSE	6.90689	6.56986	1.26316
gi|399988083	MSMEI_3678	long-chain acyl-CoA synthase	966	765	0.001302	555	0.00288162	TRUE	9.91588	9.57932	1.26275
gi|399988174	MSMEI_3771	amidohydrolase	261	207	0.098771	1108	0.00575286	FALSE	8.02791	7.69349	1.26087
gi|399985344	MSMEI_0917	hypothetical protein	34	27	0.5589	1625	0.00843718	FALSE	5.08746	4.75489	1.25926
gi|399987234	MSMEI_2824	TetR family transcriptional regulator	34	27	0.5589	1626	0.00844237	FALSE	5.08746	4.75489	1.25926
gi|399987961	MSMEI_3552	integral membrane transporter with CBS domains	102	81	0.30737	1408	0.00731049	FALSE	6.67243	6.33985	1.25926
gi|399990947	MSMEI_6577	glycerol kinase GlpK	216	172	0.14339	1193	0.00619418	FALSE	7.75489	7.42626	1.25581
gi|399988908	MSMEI_4509	ribonuclease, Rne/Rng family	300	239	0.085311	1080	0.00560748	FALSE	8.22882	7.90087	1.25523
gi|399987359	MSMEI_2949	NovD	64	51	0.4302	1531	0.00794912	FALSE	6	5.67243	1.2549
gi|399985281	MSMEI_0854	GntR family transcriptional regulator	10	8	0.76889	1786	0.0092731	FALSE	3.32193	3	1.25
gi|399985947	MSMEI_1528	transcriptional regulatory protein	5	4	0.84133	1823	0.00946521	FALSE	2.32193	2	1.25
gi|399986587	MSMEI_2171	acetyl-CoA acetyltransferase	5	4	0.84133	1822	0.00946002	FALSE	2.32193	2	1.25
gi|399987074	MSMEI_2660	glutamate binding periplasmic protein	105	84	0.32345	1422	0.00738318	FALSE	6.71425	6.39232	1.25
gi|399990399	MSMEI_6023	Epoxide hydrolase EphE	60	48	0.45681	1548	0.00803738	FALSE	5.90689	5.58496	1.25
gi|399990920	MSMEI_6550	NAD(+) synthase	15	12	0.71543	1748	0.0090758	FALSE	3.90689	3.58496	1.25
gi|399990625	MSMEI_6255	glycerophosphoryl diester phosphodiesterase	152	122	0.24459	1340	0.00695742	FALSE	7.24793	6.93074	1.2459
gi|399986729	MSMEI_2313	acetolactate synthase small subunit	61	49	0.46543	1554	0.00806854	FALSE	5.93074	5.61471	1.2449
gi|399989520	MSMEI_5131	Cystathionine beta-synthase	476	383	0.042362	928	0.00481828	FALSE	8.89482	8.5812	1.24282
gi|399989213	MSMEI_4823	50S ribosomal protein L31	41	33	0.55633	1623	0.00842679	FALSE	5.35755	5.04439	1.24242
gi|399988197	MSMEI_3794	hypothetical protein	62	50	0.47395	1558	0.0080893	FALSE	5.9542	5.64386	1.24
gi|399987924	MSMEI_3515	ABC transporter, carbohydrate uptake transporter-2 (CUT2) family, periplasmic sugar-binding protein	26	21	0.64948	1700	0.00882658	FALSE	4.70044	4.39232	1.2381
gi|399988036	MSMEI_3627	Non-ribosomal peptide synthase	26	21	0.64948	1701	0.00883178	FALSE	4.70044	4.39232	1.2381
gi|399985782	MSMEI_1362	Elongation factor G	318	257	0.10806	1121	0.00582035	FALSE	8.31288	8.00562	1.23735
gi|399987563	MSMEI_3153	extracellular solute-binding protein family 3	89	72	0.40055	1497	0.00777259	FALSE	6.47573	6.16993	1.23611
gi|399989327	MSMEI_4938	Mg/Co/Ni transporter MgtE (Contains CBS domain) (Mg/Co/Ni transporter MgtE (Contains CBS domain) intracellular)	21	17	0.68889	1725	0.00895639	FALSE	4.39232	4.08746	1.23529
gi|399987565	MSMEI_3155	ABC transporter ATP-binding protein	37	30	0.59632	1670	0.00867082	FALSE	5.20945	4.90689	1.23333
gi|399987125	MSMEI_2711	uroporphyrinogen decarboxylase	233	189	0.18084	1252	0.00650052	FALSE	7.86419	7.56224	1.2328
gi|399986129	MSMEI_1711	bifunctional mta/sah nucleosidase mtn : 5-methylthioadenosine nucleosidase + S-adenosylhomocysteine nucleosidase	16	13	0.73526	1756	0.00911734	FALSE	4	3.70044	1.23077
gi|399988574	MSMEI_4172	hypothetical protein	64	52	0.49068	1575	0.00817757	FALSE	6	5.70044	1.23077
gi|399990980	MSMEI_6610	hypothetical protein	16	13	0.73526	1758	0.00912773	FALSE	4	3.70044	1.23077
gi|399985905	MSMEI_1485	30S ribosomal protein S13	75	61	0.45863	1550	0.00804777	FALSE	6.22882	5.93074	1.22951
gi|399989759	MSMEI_5373	succinyl-CoA ligase subunit beta	59	48	0.51251	1589	0.00825026	FALSE	5.88264	5.58496	1.22917
gi|399987965	MSMEI_3556	von Willebrand factor, type A	161	131	0.27751	1372	0.00712357	FALSE	7.33092	7.03342	1.22901
gi|399986186	MSMEI_1768	hypothetical protein	49	40	0.56145	1631	0.00846833	FALSE	5.61471	5.32193	1.225
gi|399984815	MSMEI_0387	hypothetical protein	60	49	0.5212	1603	0.00832295	FALSE	5.90689	5.61471	1.22449
gi|399990568	MSMEI_6198	O-antigen/lipopolysaccharide ABC transporter ATP-binding protein RfbE	93	76	0.42571	1528	0.00793354	FALSE	6.53916	6.24793	1.22368
gi|399985295	MSMEI_0868	succinate-semialdehyde dehydrogenase NADP+ dependent, PutA_2	11	9	0.79269	1795	0.00931983	FALSE	3.45943	3.16993	1.22222
gi|399985316	MSMEI_0889	Isocitrate lyase	33	27	0.64104	1692	0.00878505	FALSE	5.04439	4.75489	1.22222
gi|399985906	MSMEI_1486	30S ribosomal protein S11	66	54	0.50702	1586	0.00823468	FALSE	6.04439	5.75489	1.22222
gi|399986818	MSMEI_2404	amidohydrolase	33	27	0.64104	1693	0.00879024	FALSE	5.04439	4.75489	1.22222
gi|399991114	MSMEI_6744	hypothetical protein	154	126	0.30899	1413	0.00733645	FALSE	7.26679	6.97728	1.22222
gi|399985336	MSMEI_0909	ROK family protein	177	145	0.28002	1377	0.00714953	FALSE	7.46761	7.17991	1.22069
gi|399987281	MSMEI_2871	Holliday junction DNA helicase subunit RuvB	101	83	0.42721	1529	0.00793873	FALSE	6.65821	6.37504	1.21687
gi|399989769	MSMEI_5383	Chorismate mutase	17	14	0.75371	1775	0.00921599	FALSE	4.08746	3.80735	1.21429
gi|399989899	MSMEI_5514	sensor-type histidine kinase prrB	17	14	0.75371	1774	0.0092108	FALSE	4.08746	3.80735	1.21429
gi|399985745	MSMEI_1325	50S ribosomal protein L10	103	85	0.43887	1535	0.00796989	FALSE	6.6865	6.40939	1.21176
gi|399984645	MSMEI_0217	O-methyltransferase	23	19	0.72062	1750	0.00908619	FALSE	4.52356	4.24793	1.21053
gi|399985747	MSMEI_1327	ribonucleotide ABC transporter ATP-binding protein Mkl	52	43	0.59037	1664	0.00863967	FALSE	5.70044	5.42626	1.2093
gi|399988259	MSMEI_3856	diacylglycerol O-acyltransferase	243	202	0.26362	1367	0.00709761	FALSE	7.92481	7.65821	1.20297
gi|399986965	MSMEI_2551	Malate:quinone oxidoreductase Mqo	387	322	0.16142	1232	0.00639668	FALSE	8.59619	8.33092	1.20186
gi|399990545	MSMEI_6172	phosphoglycerate mutase	155	129	0.37772	1482	0.0076947	FALSE	7.27612	7.01123	1.20155
gi|399984512	MSMEI_0083	PTS fructose-specific enzyme IIABC	6	5	0.87194	1843	0.00956905	FALSE	2.58496	2.32193	1.2
gi|399984579	MSMEI_0151	pyruvate kinase	6	5	0.87194	1840	0.00955348	FALSE	2.58496	2.32193	1.2
gi|399988562	MSMEI_4160	cytochrome c oxidase subunit 3	6	5	0.87194	1841	0.00955867	FALSE	2.58496	2.32193	1.2
gi|399989919	MSMEI_5534	phosphoserine aminotransferase	18	15	0.77096	1787	0.0092783	FALSE	4.16993	3.90689	1.2
gi|399990700	MSMEI_6330	hypothetical protein	6	5	0.87194	1842	0.00956386	FALSE	2.58496	2.32193	1.2
gi|399987477	MSMEI_3067	hypothetical protein	229	191	0.29288	1396	0.00724818	FALSE	7.8392	7.57743	1.19895
gi|399988661	MSMEI_4260	UspA protein	217	181	0.30617	1407	0.0073053	FALSE	7.76155	7.49985	1.1989
gi|399988806	MSMEI_4407	membrane protein	115	96	0.46067	1551	0.00805296	FALSE	6.84549	6.58496	1.19792
gi|399989195	MSMEI_4805	UDP-N-acetylglucosamine 1-carboxyvinyltransferase	146	122	0.40992	1509	0.00783489	FALSE	7.18982	6.93074	1.19672
gi|399988565	MSMEI_4163	Ubiquinol-cytochrome C reductase QcrB	300	251	0.24236	1339	0.00695223	FALSE	8.22882	7.97154	1.19522
gi|399987550	MSMEI_3140	prolipoprotein diacylglyceryl transferase	49	41	0.63941	1691	0.00877985	FALSE	5.61471	5.35755	1.19512
gi|399987086	MSMEI_2672	transmembrane alanine and glycine rich protein	313	262	0.23452	1328	0.00689512	FALSE	8.29002	8.03342	1.19466
gi|399988329	MSMEI_3926	transcriptional regulatory repressor protein (Tetr-family) Ethr	37	31	0.68855	1724	0.00895119	FALSE	5.20945	4.9542	1.19355
gi|399989669	MSMEI_5282	50S ribosomal protein L25	74	62	0.56868	1641	0.00852025	FALSE	6.20945	5.9542	1.19355
gi|399986788	MSMEI_2374	30S ribosomal protein S16	130	109	0.45217	1542	0.00800623	FALSE	7.02237	6.76818	1.19266
gi|399989262	MSMEI_4873	acyl-CoA dehydrogenase	130	109	0.45217	1541	0.00800104	FALSE	7.02237	6.76818	1.19266
gi|399985267	MSMEI_0840	CDP-diacylglycerol--serine O-phosphatidyltransferase	25	21	0.74942	1767	0.00917445	FALSE	4.64386	4.39232	1.19048
gi|399986314	MSMEI_1896	hypothetical protein	100	84	0.51785	1600	0.00830737	FALSE	6.64386	6.39232	1.19048
gi|399986995	MSMEI_2581	X-Pro dipeptidyl-peptidase-like protein	75	63	0.57601	1649	0.00856179	FALSE	6.22882	5.97728	1.19048
gi|399988107	MSMEI_3703	50S ribosomal protein L20	82	69	0.56552	1635	0.0084891	FALSE	6.35755	6.10852	1.18841
gi|399988595	MSMEI_4193	glutamine synthetase	120	101	0.4873	1573	0.00816719	FALSE	6.90689	6.65821	1.18812
gi|399985851	MSMEI_1431	50S ribosomal protein L5	171	144	0.40901	1508	0.0078297	FALSE	7.41785	7.16993	1.1875
gi|399989936	MSMEI_5551	molybdopterin biosynthesis Mog protein	19	16	0.78715	1792	0.00930426	FALSE	4.24793	4	1.1875
gi|399987725	MSMEI_3316	IclR family transcriptional regulator	243	205	0.33374	1440	0.00747664	FALSE	7.92481	7.67948	1.18537
gi|399984660	MSMEI_0232	O-acetylhomoserine/O-acetylserine sulfhydrylase	32	27	0.7292	1754	0.00910696	FALSE	5	4.75489	1.18519
gi|399986022	MSMEI_1603	transmembrane ATP-binding protein ABC transporter	400	338	0.2225	1312	0.00681205	FALSE	8.64386	8.40088	1.18343
gi|399985854	MSMEI_1434	50S ribosomal protein L6	97	82	0.55148	1620	0.00841121	FALSE	6.59991	6.35755	1.18293
gi|399985669	MSMEI_1246	PilT protein-like protein	13	11	0.83354	1817	0.00943406	FALSE	3.70044	3.45943	1.18182
gi|399988244	MSMEI_3841	4Fe-4S ferredoxin	26	22	0.76288	1779	0.00923676	FALSE	4.70044	4.45943	1.18182
gi|399989031	MSMEI_4637	fatty acid synthase	2250	1906	0.0046228	638	0.00331256	FALSE	11.1357	10.8963	1.18048
gi|399987405	MSMEI_2995	riboflavin biosynthesis protein ribA2 : GTP cyclohydrolase II + 3,4-dihydroxy-2-butanone 4-phosphate synthase	218	185	0.39115	1491	0.00774143	FALSE	7.76818	7.53138	1.17838
gi|399989672	MSMEI_5285	hypothetical protein	299	254	0.3206	1421	0.00737799	FALSE	8.224	7.98868	1.17717
gi|399988061	MSMEI_3653	ATPase involved in chromosome partitioning (Soj family)	169	144	0.47178	1556	0.00807892	FALSE	7.40088	7.16993	1.17361
gi|399985438(+1)	MSMEI_1011	cytochrome c oxidase subunit 1	115	98	0.55386	1621	0.00841641	FALSE	6.84549	6.61471	1.17347
gi|399988781	MSMEI_4382	GTP-binding protein era	97	83	0.60546	1676	0.00870197	FALSE	6.59991	6.37504	1.16867
gi|399984872	MSMEI_0444	DNA topoisomerase	126	108	0.56426	1633	0.00847871	FALSE	6.97728	6.75489	1.16667
gi|399986194	MSMEI_1776	phosphoribosylaminoimidazole carboxylase ATPase subunit	259	222	0.40753	1504	0.00780893	FALSE	8.01681	7.79442	1.16667
gi|399986388	MSMEI_1971	molybdate ABC transporter, periplasmic molybdate-binding protein	7	6	0.89734	1859	0.00965213	FALSE	2.80735	2.58496	1.16667
gi|399986705	MSMEI_2289	glycoside hydrolase, family 57	28	24	0.78815	1793	0.00930945	FALSE	4.80735	4.58496	1.16667
gi|399987528	MSMEI_3118	L-aspartate oxidase NadB	140	120	0.54323	1613	0.00837487	FALSE	7.12928	6.90689	1.16667
gi|399986390	MSMEI_1973	short-chain dehydrogenase	99	85	0.61747	1679	0.00871755	FALSE	6.62936	6.40939	1.16471
gi|399988843	MSMEI_4444	hypothetical protein	43	37	0.75057	1768	0.00917965	FALSE	5.42626	5.20945	1.16216
gi|399990912	MSMEI_6542	ABC transporter	29	25	0.80005	1801	0.00935099	FALSE	4.85798	4.64386	1.16
gi|399984793	MSMEI_0365	3-oxoacyl-acyl-carrier protein reductase FabG4	1077	930	0.12546	1152	0.00598131	FALSE	10.0728	9.86109	1.15806
gi|399989466	MSMEI_5077	hypothetical protein	22	19	0.8305	1816	0.00942887	FALSE	4.45943	4.24793	1.15789
gi|399985268	MSMEI_0841	phosphatidylserine decarboxylase	111	96	0.6327	1684	0.00874351	FALSE	6.79442	6.58496	1.15625
gi|399985332	MSMEI_0905	hypothetical protein	52	45	0.74681	1766	0.00916926	FALSE	5.70044	5.49185	1.15556
gi|399987077	MSMEI_2663	transmembrane protein	15	13	0.86779	1838	0.00954309	FALSE	3.90689	3.70044	1.15385
gi|399989533	MSMEI_5144	hypothetical protein	60	52	0.73422	1755	0.00911215	FALSE	5.90689	5.70044	1.15385
gi|399990405	MSMEI_6029	Crp/Fnr familytranscriptional regulator	429	372	0.36463	1466	0.00761163	FALSE	8.74483	8.53916	1.15323
gi|399988818	MSMEI_4419	sulfate-transport integral membrane protein ABC transporter CysT	23	20	0.8435	1824	0.0094704	FALSE	4.52356	4.32193	1.15
gi|399990398	MSMEI_6022	hypothetical protein	46	40	0.77825	1790	0.00929387	FALSE	5.52356	5.32193	1.15
gi|399987484	MSMEI_3074	SPFH domain/band 7 family protein	239	208	0.52343	1605	0.00833333	FALSE	7.90087	7.70044	1.14904
gi|399985599	MSMEI_1176	hypothetical protein	31	27	0.82256	1811	0.00940291	FALSE	4.9542	4.75489	1.14815
gi|399986967	MSMEI_2553	protoporphyrin IX magnesium-chelatase	94	82	0.7012	1744	0.00905504	FALSE	6.55459	6.35755	1.14634
gi|399989662	MSMEI_5274	transcription-repair coupling factor	190	166	0.59433	1669	0.00866563	FALSE	7.56986	7.37504	1.14458
gi|399985690	MSMEI_1267	TetR family regulatory protein	8	7	0.91906	1877	0.00974559	FALSE	3	2.80735	1.14286
gi|399985756	MSMEI_1336	fructose-bisphosphate aldolase	16	14	0.88305	1850	0.0096054	FALSE	4	3.80735	1.14286
gi|399986180	MSMEI_1762	biotin-dependent acetyl/propionyl-CoA (Acyl-CoA) carboxylase	1160	1015	0.19797	1270	0.00659398	FALSE	10.1799	9.98726	1.14286
gi|399987075	MSMEI_2661	amino acid ABC transporter ATP-binding protein	48	42	0.79566	1797	0.00933022	FALSE	5.58496	5.39232	1.14286
gi|399987946	MSMEI_3537	urease accessory protein UreD	16	14	0.88305	1851	0.00961059	FALSE	4	3.80735	1.14286
gi|399988003	MSMEI_3594	lipolytic enzyme, G-D-S-L	24	21	0.85588	1832	0.00951194	FALSE	4.58496	4.39232	1.14286
gi|399991087	MSMEI_6717	hypothetical protein	8	7	0.91906	1876	0.00974039	FALSE	3	2.80735	1.14286
gi|399988569	MSMEI_4167	transmembrane cytochrome C oxidase (Subunit II) ctaC (Transmembrane cytochrome C oxidase subunit II ctaC)	264	232	0.57241	1644	0.00853583	FALSE	8.04439	7.85798	1.13793
gi|399986562	MSMEI_2146	UBA/THIF-type NAD/FAD binding fold protein	241	212	0.59697	1671	0.00867601	FALSE	7.91289	7.72792	1.13679
gi|399990093	MSMEI_5713	Two component system response transcriptional positive regulator phoP	118	104	0.72245	1753	0.00910177	FALSE	6.88264	6.70044	1.13462
gi|399984625(+23)	MSMEI_0197	TnpR	51	45	0.82041	1809	0.00939252	FALSE	5.67243	5.49185	1.13333
gi|399986762	MSMEI_2348	lipase/esterase LipN	85	75	0.76875	1785	0.00926791	FALSE	6.40939	6.22882	1.13333
gi|399987597	MSMEI_3188	ribose 5-phosphate isomerase	17	15	0.89729	1858	0.00964694	FALSE	4.08746	3.90689	1.13333
gi|399984534	MSMEI_0105	NAD(P) transhydrogenase beta subunit	94	83	0.7606	1778	0.00923157	FALSE	6.55459	6.37504	1.13253
gi|399988526	MSMEI_4124	cell division protein ftsZ	184	163	0.69115	1728	0.00897196	FALSE	7.52356	7.34873	1.12883
gi|399986738	MSMEI_2322	2-hydroxyhepta-2,4-diene-1,7-dioate isomerase	9	8	0.93805	1892	0.00982347	FALSE	3.16993	3	1.125
gi|399986958	MSMEI_2544	ArsR family transcriptional regulator	9	8	0.93805	1894	0.00983385	FALSE	3.16993	3	1.125
gi|399986117	MSMEI_1699	short-chain dehydrogenase	46	41	0.86551	1837	0.0095379	FALSE	5.52356	5.35755	1.12195
gi|399988564	MSMEI_4162	rieske iron-sulfur protein QcrA	617	550	0.53247	1610	0.00835929	FALSE	9.26913	9.10329	1.12182
gi|399990006	MSMEI_5626	phosphate import ATP-binding protein pstB	38	34	0.89049	1854	0.00962617	FALSE	5.24793	5.08746	1.11765
gi|399988821	MSMEI_4422	glycoside hydrolase 15-related protein	663	594	0.57656	1650	0.00856698	FALSE	9.37287	9.21432	1.11616
gi|399988262	MSMEI_3859	UspA protein	287	258	0.74312	1763	0.00915369	FALSE	8.16491	8.01123	1.1124
gi|399984789	MSMEI_0361	hypothetical protein	110	99	0.84615	1829	0.00949637	FALSE	6.78136	6.62936	1.11111
gi|399987824	MSMEI_3415	transmembrane proteinm, MmpS5	30	27	0.92006	1879	0.00975597	FALSE	4.90689	4.75489	1.11111
gi|399988085	MSMEI_3680	argininosuccinate lyase	30	27	0.92006	1880	0.00976116	FALSE	4.90689	4.75489	1.11111
gi|399988126	MSMEI_3722	UspA domain-containing protein	40	36	0.90745	1864	0.00967809	FALSE	5.32193	5.16993	1.11111
gi|399988429	MSMEI_4026	short-chain dehydrogenase	10	9	0.95494	1901	0.0098702	FALSE	3.32193	3.16993	1.11111
gi|399990264	MSMEI_5886	periplasmic solute binding protein	10	9	0.95494	1902	0.00987539	FALSE	3.32193	3.16993	1.11111
gi|399991081	MSMEI_6711	30S ribosomal protein S18	30	27	0.92006	1881	0.00976636	FALSE	4.90689	4.75489	1.11111
gi|399985856	MSMEI_1436	30S ribosomal protein S5	261	235	0.76804	1783	0.00925753	FALSE	8.02791	7.87652	1.11064
gi|399987429	MSMEI_3019	hypothetical protein	1224	1103	0.5346	1611	0.00836449	FALSE	10.2574	10.1072	1.1097
gi|399988906	MSMEI_4507	50S ribosomal protein L27	41	37	0.91559	1870	0.00970924	FALSE	5.35755	5.20945	1.10811
gi|399985674	MSMEI_1251	XRE family transcriptional regulator	31	28	0.9294	1885	0.00978712	FALSE	4.9542	4.80735	1.10714
gi|399988973	MSMEI_4576	hypothetical protein	31	28	0.9294	1884	0.00978193	FALSE	4.9542	4.80735	1.10714
gi|399987469	MSMEI_3059	ABC transporter	85	77	0.89702	1857	0.00964174	FALSE	6.40939	6.26679	1.1039
gi|399986973	MSMEI_2559	prolyl-tRNA synthetase	86	78	0.90247	1863	0.0096729	FALSE	6.42626	6.2854	1.10256
gi|399987471	MSMEI_3061	TetR family transcriptional regulator	87	79	0.90786	1865	0.00968328	FALSE	6.44294	6.30378	1.10127
gi|399987923	MSMEI_3514	AAA ATPase	460	418	0.79728	1799	0.0093406	FALSE	8.84549	8.70736	1.10048
gi|399987007	MSMEI_2593	Polyribonucleotide nucleotidyltransferase	255	232	0.85901	1833	0.00951713	FALSE	7.99435	7.85798	1.09914
gi|399986790	MSMEI_2376	ribosome maturation factor rimM	78	71	0.92444	1883	0.00977674	FALSE	6.2854	6.14975	1.09859
gi|399985961	MSMEI_1542	O-sialoglycoprotein endopeptidase gcp	79	72	0.92998	1886	0.00979232	FALSE	6.30378	6.16993	1.09722
gi|399988109	MSMEI_3705	translation initiation factor IF-3	34	31	0.95562	1903	0.00988058	FALSE	5.08746	4.9542	1.09677
gi|399988770	MSMEI_4371	DNA primase DnaG	195	178	0.90173	1862	0.00966771	FALSE	7.60733	7.47573	1.09551
gi|399989655	MSMEI_5267	enolase	138	126	0.91891	1873	0.00972482	FALSE	7.10852	6.97728	1.09524
gi|399985162	MSMEI_0735	hypothetical protein	47	43	0.96045	1906	0.00989616	FALSE	5.55459	5.42626	1.09302
gi|399990131	MSMEI_5752	succinate-semialdehyde dehydrogenase NADP+ dependent (SsdH) GabD2	166	152	0.93121	1887	0.00979751	FALSE	7.37504	7.24793	1.09211
gi|399984924	MSMEI_0496	DeoR-family transcriptional regulator	12	11	0.98405	1919	0.00996366	FALSE	3.58496	3.45943	1.09091
gi|399985938	MSMEI_1519	50S ribosomal protein L13	144	132	0.94315	1897	0.00984943	FALSE	7.16993	7.04439	1.09091
gi|399986176	MSMEI_1758	anti-sigma regulatory factor, serine/threonine protein kinase	12	11	0.98405	1917	0.00995327	FALSE	3.58496	3.45943	1.09091
gi|399988812	MSMEI_4413	oxygen-independent coproporphyrinogen III oxidase HemN	12	11	0.98405	1918	0.00995846	FALSE	3.58496	3.45943	1.09091
gi|399990934	MSMEI_6564	aldo/keto reductase	12	11	0.98405	1920	0.00996885	FALSE	3.58496	3.45943	1.09091
gi|399986931	MSMEI_2517	metallo peptidase	25	23	0.98645	1921	0.00997404	FALSE	4.64386	4.52356	1.08696
gi|399985423(+1)	MSMEI_0996	TetR family transcriptional regulator	63	58	0.98129	1914	0.00993769	FALSE	5.97728	5.85798	1.08621
gi|399984437	MSMEI_0005	DNA replication and repair protein RecF	38	35	0.98705	1922	0.00997923	FALSE	5.24793	5.12928	1.08571
gi|399987977	MSMEI_3568	ABC transporter domain-containing protein	89	82	0.98174	1915	0.00994289	FALSE	6.47573	6.35755	1.08537
gi|399985779	MSMEI_1359	transcription regulator, TetR family	205	189	0.97737	1909	0.00991173	FALSE	7.67948	7.56224	1.08466
gi|399986763	MSMEI_2349	hypothetical protein	119	110	0.99853	1926	0.01	FALSE	6.89482	6.78136	1.08182
gi|399984952	MSMEI_0524	Crp/Fnr familytranscriptional regulator	108	100	0.99176	1925	0.00999481	FALSE	6.75489	6.64386	1.08
gi|399985356	MSMEI_0929	Uroporphyrin-III C-methyltransferase/uroporphyrinogen-III synthase	231	214	0.98356	1916	0.00994808	FALSE	7.85175	7.74147	1.07944
gi|399990052	MSMEI_5672	29 kDa antigen CFP29	1754	1626	0.93897	1895	0.00983904	FALSE	10.7764	10.6671	1.07872
gi|399986047	MSMEI_1629	succinate dehydrogenase iron-sulfur protein subunit SdhB	206	191	0.97782	1910	0.00991693	FALSE	7.6865	7.57743	1.07853
gi|399985955	MSMEI_1536	glutamate decarboxylase gadB	97	90	0.98101	1913	0.0099325	FALSE	6.59991	6.49185	1.07778
gi|399986727	MSMEI_2311	Low molecular weight protein antigen 6	28	26	0.9876	1923	0.00998442	FALSE	4.80735	4.70044	1.07692
gi|399988080	MSMEI_3675	TetR family transcriptional regulator	28	26	0.9876	1924	0.00998962	FALSE	4.80735	4.70044	1.07692
gi|399985908	MSMEI_1488	DNA-directed RNA polymerase subunit alpha	324	301	0.95255	1900	0.00986501	FALSE	8.33985	8.23362	1.07641
gi|399984538	MSMEI_0109	binding-protein-dependent transport system inner membrane protein	43	40	0.97812	1911	0.00992212	FALSE	5.42626	5.32193	1.075
gi|399988556	MSMEI_4154	hypothetical protein	58	54	0.97092	1908	0.00990654	FALSE	5.85798	5.75489	1.07407
gi|399990593	MSMEI_6223	propionyl-CoA carboxylase beta chain 4 accD4	657	612	0.89441	1856	0.00963655	FALSE	9.35975	9.25739	1.07353
gi|399986187	MSMEI_1769	propionyl-CoA carboxylase beta chain 5 AccD5	734	685	0.86069	1835	0.00952752	FALSE	9.51964	9.41996	1.07153
gi|399989492	MSMEI_5103	Two-component sensor histidine kinase	15	14	0.98031	1912	0.00992731	FALSE	3.90689	3.80735	1.07143
gi|399989679	MSMEI_5292	NADP-specific glutamate dehydrogenase	16	15	0.96996	1907	0.00990135	FALSE	4	3.90689	1.06667
gi|399987539	MSMEI_3129	imidazole glycerol phosphate synthase subunit HisF	97	91	0.9209	1882	0.00977155	FALSE	6.59991	6.50779	1.06593
gi|399991119	MSMEI_6749	Single-stranded nucleic acid binding R3H	65	61	0.93384	1891	0.00981828	FALSE	6.02237	5.93074	1.06557
gi|399990410	MSMEI_6034	anion-transporting ATPase	262	246	0.86252	1836	0.00953271	FALSE	8.03342	7.94251	1.06504
gi|399990864	MSMEI_6494	LysR family transcriptional regulator	33	31	0.94997	1898	0.00985462	FALSE	5.04439	4.9542	1.06452
gi|399989200	MSMEI_4810	ATP synthase subunit gamma	367	345	0.82501	1812	0.0094081	FALSE	8.51964	8.43045	1.06377
gi|399989182	MSMEI_4789	glucanase glgE	440	414	0.79832	1800	0.00934579	FALSE	8.78136	8.69349	1.0628
gi|399985053	MSMEI_0625	binding-protein-dependent transport system inner membrane protein	34	32	0.94311	1896	0.00984424	FALSE	5.08746	5	1.0625
gi|399986735	MSMEI_2319	3-isopropylmalate dehydrogenase	68	64	0.91916	1878	0.00975078	FALSE	6.08746	6	1.0625
gi|399987779	MSMEI_3370	short-chain dehydrogenase	17	16	0.9602	1905	0.00989097	FALSE	4.08746	4	1.0625
gi|399989750	MSMEI_5364	5'-phosphoribosylglycinamide formyltransferase	17	16	0.9602	1904	0.00988577	FALSE	4.08746	4	1.0625
gi|399988058	MSMEI_3650	RNA pseudouridine synthase ML1370	137	129	0.88217	1849	0.00960021	FALSE	7.09803	7.01123	1.06202
gi|399985991	MSMEI_1572	transcriptional regulator	87	82	0.9011	1861	0.00966251	FALSE	6.44294	6.35755	1.06098
gi|399986048	MSMEI_1630	succinate dehydrogenase flavoprotein subunit	351	331	0.7968	1798	0.00933541	FALSE	8.45533	8.37069	1.06042
gi|399985959	MSMEI_1540	peptidase M22 glycoprotease	18	17	0.95097	1899	0.00985981	FALSE	4.16993	4.08746	1.05882
gi|399989477	MSMEI_5088	hypothetical protein	55	52	0.90881	1869	0.00970405	FALSE	5.78136	5.70044	1.05769
gi|399988754	MSMEI_4354	peptidase U62 modulator of DNA gyrase	93	88	0.87686	1847	0.00958982	FALSE	6.53916	6.45943	1.05682
gi|399990493	MSMEI_6118	FAD linked oxidase-like protein	172	163	0.82188	1810	0.00939772	FALSE	7.42626	7.34873	1.05521
gi|399990060	MSMEI_5680	TetR family transcriptional regulator	58	55	0.89381	1855	0.00963136	FALSE	5.85798	5.78136	1.05455
gi|399987018	MSMEI_2604	HpcH/HpaI aldolase/citrate lyase family protein, putative	78	74	0.8745	1846	0.00958463	FALSE	6.2854	6.20945	1.05405
gi|399988263	MSMEI_3860	hypothetical protein	195	185	0.80215	1802	0.00935618	FALSE	7.60733	7.53138	1.05405
gi|399986148	MSMEI_1730	hypothetical protein	122	116	0.82974	1815	0.00942368	FALSE	6.93074	6.85798	1.05172
gi|399986622	MSMEI_2206	NADH ubiquinone oxidoreductase 20 kDa subunit	163	155	0.8028	1803	0.00936137	FALSE	7.34873	7.27612	1.05161
gi|399985239	MSMEI_0812	N-acetyltransferase GCN5	103	98	0.83975	1819	0.00944444	FALSE	6.6865	6.61471	1.05102
gi|399989349	MSMEI_4960	Fatty-acid-CoA ligase FadD6	377	359	0.68938	1727	0.00896677	FALSE	8.55842	8.48784	1.05014
gi|399988948	MSMEI_4549	oxidoreductase alpha (Molybdopterin) subunit	210	200	0.76473	1782	0.00925234	FALSE	7.71425	7.64386	1.05
gi|399986722	MSMEI_2306	6-phosphofructokinase	282	269	0.71446	1747	0.00907061	FALSE	8.13955	8.07146	1.04833
gi|399988611	MSMEI_4209	hypothetical protein	22	21	0.9182	1872	0.00971963	FALSE	4.45943	4.39232	1.04762
gi|399990556	MSMEI_6185	histidinol-phosphate aminotransferase	22	21	0.9182	1871	0.00971443	FALSE	4.45943	4.39232	1.04762
gi|399987573	MSMEI_3164	extracellular ligand-binding receptor	212	203	0.72174	1752	0.00909657	FALSE	7.72792	7.66534	1.04433
gi|399989502	MSMEI_5113	Pantothenate kinase	178	171	0.72121	1751	0.00909138	FALSE	7.47573	7.41785	1.04094
gi|399984492	MSMEI_0063	cell division protein FtsK	27	26	0.884	1852	0.00961578	FALSE	4.75489	4.70044	1.03846
gi|399986620	MSMEI_2204	AraC family transcriptional regulator	54	52	0.83539	1818	0.00943925	FALSE	5.75489	5.70044	1.03846
gi|399990110	MSMEI_5731	alpha,alpha-trehalose-phosphate synthase	474	457	0.5228	1604	0.00832814	FALSE	8.88874	8.83605	1.0372
gi|399985749	MSMEI_1329	DNA-directed RNA polymerase subunit beta'	904	872	0.37114	1474	0.00765317	FALSE	9.82018	9.76818	1.0367
gi|399984790	MSMEI_0362	hypothetical protein	85	82	0.78474	1791	0.00929907	FALSE	6.40939	6.35755	1.03659
gi|399988816	MSMEI_4417	sulfate ABC transporter ATP-binding protein CysA1	116	112	0.7445	1764	0.00915888	FALSE	6.85798	6.80735	1.03571
gi|399985223	MSMEI_0796	hypothetical protein	60	58	0.81023	1806	0.00937695	FALSE	5.90689	5.85798	1.03448
gi|399984670	MSMEI_0242	hypothetical protein	31	30	0.86036	1834	0.00952233	FALSE	4.9542	4.90689	1.03333
gi|399987115	MSMEI_2701	hypothetical protein	126	122	0.71719	1749	0.009081	FALSE	6.97728	6.93074	1.03279
gi|399987297	MSMEI_2887	protein-export membrane protein secD	32	31	0.85485	1831	0.00950675	FALSE	5	4.9542	1.03226
gi|399985748	MSMEI_1328	DNA-directed RNA polymerase subunit beta	615	596	0.41286	1510	0.00784008	FALSE	9.26444	9.21917	1.03188
gi|399988146	MSMEI_3743	30S ribosomal protein S1	325	315	0.55113	1618	0.00840083	FALSE	8.3443	8.29921	1.03175
gi|399985857	MSMEI_1437	50S ribosomal protein L30	37	36	0.82928	1814	0.00941848	FALSE	5.20945	5.16993	1.02778
gi|399988193	MSMEI_3790	pyridoxamine 5'-phosphate oxidase-related FMN-binding protein	75	73	0.75589	1776	0.00922118	FALSE	6.22882	6.18982	1.0274
gi|399986033	MSMEI_1615	Isocitrate dehydrogenase (NADP) Icd2	620	604	0.36019	1458	0.00757009	FALSE	9.27612	9.2384	1.02649
gi|399984963	MSMEI_0535	aliphatic sulfonates family ABC transporter, periplasmic ligand-binding protein	156	152	0.64624	1698	0.0088162	FALSE	7.2854	7.24793	1.02632
gi|399991117	MSMEI_6747	Chromosome partitioning protein ParA	78	76	0.74617	1765	0.00916407	FALSE	6.2854	6.24793	1.02632
gi|399986772	MSMEI_2358	formamidopyrimidine-DNA glycosylase	80	78	0.73987	1759	0.00913292	FALSE	6.32193	6.2854	1.02564
gi|399987456	MSMEI_3046	Cysteine desulfurase Csd	127	124	0.66687	1707	0.00886293	FALSE	6.98868	6.9542	1.02419
gi|399986313	MSMEI_1895	UBA/THIF-type NAD/FAD binding fold protein	136	133	0.64638	1699	0.00882139	FALSE	7.08746	7.05528	1.02256
gi|399988425	MSMEI_4022	GntR family transcriptional regulator	144	141	0.62918	1683	0.00873832	FALSE	7.16993	7.13955	1.02128
gi|399989966	MSMEI_5581	universal stress protein UspA	200	196	0.56315	1632	0.00847352	FALSE	7.64386	7.61471	1.02041
gi|399990569	MSMEI_6199	glycosyl transferase	100	98	0.68332	1716	0.00890966	FALSE	6.64386	6.61471	1.02041
gi|399985949	MSMEI_1530	hypothetical protein	54	53	0.75911	1777	0.00922638	FALSE	5.75489	5.72792	1.01887
gi|399990594	MSMEI_6224	polyketide synthase PKS13	1692	1662	0.078316	1064	0.0055244	FALSE	10.7245	10.6987	1.01805
gi|399985243	MSMEI_0816	superoxide dismutase Cu-Zn	188	185	0.54801	1616	0.00839045	FALSE	7.55459	7.53138	1.01622
gi|399990584	MSMEI_6214	FAD linked oxidase-like protein	256	252	0.48056	1566	0.00813084	FALSE	8	7.97728	1.01587
gi|399989272	MSMEI_4883	hypothetical protein	138	136	0.59839	1673	0.0086864	FALSE	7.10852	7.08746	1.01471
gi|399986743	MSMEI_2329	DNA-binding protein hupB	141	139	0.59258	1668	0.00866044	FALSE	7.13955	7.11894	1.01439
gi|399985826	MSMEI_1406	30S ribosomal protein S3	287	283	0.44258	1537	0.00798027	FALSE	8.16491	8.14466	1.01413
gi|399988823	MSMEI_4424	Major membrane protein I (MMP-I)	184	182	0.51937	1601	0.00831256	FALSE	7.52356	7.50779	1.01099
gi|399985055	MSMEI_0627	ABC transporter substrate-binding protein	401	397	0.33412	1441	0.00748183	FALSE	8.64746	8.633	1.01008
gi|399989786	MSMEI_5400	hypothetical protein	125	124	0.57983	1655	0.00859294	FALSE	6.96578	6.9542	1.00806
gi|399984439	MSMEI_0007	DNA gyrase subunit B	769	764	0.15868	1229	0.0063811	FALSE	9.58684	9.57743	1.00654
gi|399989686	MSMEI_5299	Arginine deiminase	234	233	0.42371	1523	0.00790758	FALSE	7.87036	7.86419	1.00429
gi|399986333	MSMEI_1915	hypothetical protein	265	264	0.39119	1492	0.00774663	FALSE	8.04985	8.04439	1.00379
gi|399984809	MSMEI_0381	rmt4	163	163	0.47994	1565	0.00812565	FALSE	7.34873	7.34873	1
gi|399984976	MSMEI_0548	hypothetical protein	14	14	0.83988	1820	0.00944964	FALSE	3.80735	3.80735	1
gi|399985164	MSMEI_0737	hypothetical protein	29	29	0.7682	1784	0.00926272	FALSE	4.85798	4.85798	1
gi|399985505	MSMEI_1078	hypothetical protein	5	5	0.908	1868	0.00969886	FALSE	2.32193	2.32193	1
gi|399985859	MSMEI_1439	Luciferase-like protein	23	23	0.79362	1796	0.00932503	FALSE	4.52356	4.52356	1
gi|399986230	MSMEI_1812	selenide, water dikinase	24	24	0.78915	1794	0.00931464	FALSE	4.58496	4.58496	1
gi|399986261	MSMEI_1843	Choline/carnitine/betaine transporter	20	20	0.80772	1805	0.00937175	FALSE	4.32193	4.32193	1
gi|399986369	MSMEI_1952	N5,N10-methylenetetrahydromethanopterin reductase-like protein	3	3	0.93158	1889	0.00980789	FALSE	1.58496	1.58496	1
gi|399986404	MSMEI_1987	NADPH quinone oxidoreductase FadB4	5	5	0.908	1867	0.00969367	FALSE	2.32193	2.32193	1
gi|399986524	MSMEI_2108	Fatty-acid-CoA ligase FadD9	5	5	0.908	1866	0.00968847	FALSE	2.32193	2.32193	1
gi|399986752	MSMEI_2338	Thiamine-monophosphate kinase	4	4	0.91898	1875	0.0097352	FALSE	2	2	1
gi|399986834	MSMEI_2420	GntR family transcriptional regulator	3	3	0.93158	1888	0.0098027	FALSE	1.58496	1.58496	1
gi|399986883	MSMEI_2469	D-isomer specific 2-hydroxyacid dehydrogenase NAD-binding protein	30	30	0.76426	1781	0.00924714	FALSE	4.90689	4.90689	1
gi|399987040	MSMEI_2626	CDP-diacylglycerol--glycerol-3-phosphate 3-phosphatidyltransferase (Phosphatidylglycerophosphate synthase)	13	13	0.84592	1827	0.00948598	FALSE	3.70044	3.70044	1
gi|399987280	MSMEI_2870	Holliday junction DNA helicase subunit RuvA	13	13	0.84592	1825	0.0094756	FALSE	3.70044	3.70044	1
gi|399987412	MSMEI_3002	hypothetical protein	88	88	0.60452	1675	0.00869678	FALSE	6.45943	6.45943	1
gi|399987988	MSMEI_3579	Membrane-bound C-5 Sterol desaturase erg3	3	3	0.93158	1890	0.00981308	FALSE	1.58496	1.58496	1
gi|399988025	MSMEI_3616	short-chain dehydrogenase	79	79	0.62381	1681	0.00872793	FALSE	6.30378	6.30378	1
gi|399988492	MSMEI_4089	hypothetical protein	30	30	0.76426	1780	0.00924195	FALSE	4.90689	4.90689	1
gi|399988501	MSMEI_4098	lipoprotein lppL	12	12	0.85223	1830	0.00950156	FALSE	3.58496	3.58496	1
gi|399989098	MSMEI_4704	alcohol dehydrogenase, zinc-binding protein	28	28	0.77222	1789	0.00928868	FALSE	4.80735	4.80735	1
gi|399989350	MSMEI_4961	hypothetical protein	28	28	0.77222	1788	0.00928349	FALSE	4.80735	4.80735	1
gi|399989454	MSMEI_5065	GntR family transcriptional regulator	7	7	0.88916	1853	0.00962098	FALSE	2.80735	2.80735	1
gi|399989489	MSMEI_5100	hypothetical protein	13	13	0.84592	1826	0.00948079	FALSE	3.70044	3.70044	1
gi|399990056	MSMEI_5676	beta-lactamase-like protein	6	6	0.89815	1860	0.00965732	FALSE	2.58496	2.58496	1
gi|399990421	MSMEI_6046	hypothetical protein	13	13	0.84592	1828	0.00949117	FALSE	3.70044	3.70044	1
gi|399990682	MSMEI_6312	glycosyl transferase	8	8	0.88085	1848	0.00959502	FALSE	3	3	1
gi|399990937	MSMEI_6567	hypothetical protein	14	14	0.83988	1821	0.00945483	FALSE	3.80735	3.80735	1
gi|399991092	MSMEI_6722	Coenzyme F420-dependent N5 N10-methylene tetrahydromethanopterin reductase-like protein	19	19	0.81267	1807	0.00938214	FALSE	4.24793	4.24793	1
gi|399991102	MSMEI_6732	hypothetical protein	9	9	0.87307	1844	0.00957425	FALSE	3.16993	3.16993	1
gi|399985100	MSMEI_0673	iron-sulfur-binding reductase	555	559	0.15285	1217	0.0063188	FALSE	9.11634	9.1267	0.992844
gi|399985052	MSMEI_0624	Oligopeptide/dipeptide ABC transporter, ATPase subunit	113	114	0.51249	1588	0.00824507	FALSE	6.82018	6.83289	0.991228
gi|399990604	MSMEI_6234	phosphoesterase, PA-phosphatase related protein	93	94	0.54395	1614	0.00838006	FALSE	6.53916	6.55459	0.989362
gi|399984950	MSMEI_0522	membrane protein	89	90	0.55064	1617	0.00839564	FALSE	6.47573	6.49185	0.988889
gi|399989330	MSMEI_4941	ATP-binding Mrp protein	247	250	0.31364	1416	0.00735202	FALSE	7.94837	7.96578	0.988
gi|399989259	MSMEI_4870	Oligopeptide/dipeptide ABC transporter	79	80	0.56801	1636	0.00849429	FALSE	6.30378	6.32193	0.9875
gi|399988503	MSMEI_4100	dihydroorotate dehydrogenase	135	137	0.44374	1538	0.00798546	FALSE	7.07682	7.09803	0.985401
gi|399989201	MSMEI_4811	ATP synthase subunit alpha	586	595	0.10723	1117	0.00579958	FALSE	9.19476	9.21675	0.984874
gi|399985194	MSMEI_0767	phosphate acetyltransferase Pta (phosphotransacetylase)	63	64	0.59789	1672	0.0086812	FALSE	5.97728	6	0.984375
gi|399986998	MSMEI_2584	metallophosphoesterase	61	62	0.60182	1674	0.00869159	FALSE	5.93074	5.9542	0.983871
gi|399987121	MSMEI_2707	1-deoxy-D-xylulose-5-phosphate synthase	331	337	0.21311	1288	0.00668744	FALSE	8.37069	8.3966	0.982196
gi|399986947	MSMEI_2533	L-glutamine synthetase	52	53	0.62006	1680	0.00872274	FALSE	5.70044	5.72792	0.981132
gi|399990587	MSMEI_6217	short-chain dehydrogenase	191	195	0.33088	1436	0.00745587	FALSE	7.57743	7.60733	0.979487
gi|399985451(+1)	MSMEI_1024	Hexapeptide transferase family protein	140	143	0.40324	1500	0.00778816	FALSE	7.12928	7.15987	0.979021
gi|399984641	MSMEI_0213	lysophospholipase	84	86	0.50817	1587	0.00823988	FALSE	6.39232	6.42626	0.976744
gi|399988775	MSMEI_4376	Zinc uptake regulator, Fur family	40	41	0.64574	1697	0.00881101	FALSE	5.32193	5.35755	0.97561
gi|399989495	MSMEI_5106	LuxR family two-component response regulator	152	156	0.36071	1460	0.00758048	FALSE	7.24793	7.2854	0.974359
gi|399985850	MSMEI_1430	50S ribosomal protein L24	37	38	0.65237	1702	0.00883697	FALSE	5.20945	5.24793	0.973684
gi|399987389	MSMEI_2979	S-adenosylmethionine synthetase	381	392	0.13735	1171	0.00607996	FALSE	8.57365	8.61471	0.971939
gi|399989663	MSMEI_5275	TetR family transcriptional regulator	31	32	0.66573	1706	0.00885774	FALSE	4.9542	5	0.96875
gi|399989203	MSMEI_4813	ATP synthase subunit F	89	92	0.45481	1545	0.00802181	FALSE	6.47573	6.52356	0.967391
gi|399984807	MSMEI_0379	rmlB	177	183	0.28992	1394	0.0072378	FALSE	7.46761	7.5157	0.967213
gi|399989746	MSMEI_5360	Magnesium chelatase subunit ChlI	235	243	0.22177	1311	0.00680685	FALSE	7.87652	7.92481	0.967078
gi|399989907	MSMEI_5522	Citrate synthase	290	300	0.1728	1248	0.00647975	FALSE	8.17991	8.22882	0.966667
gi|399985990	MSMEI_1571	GMP synthase	308	319	0.15548	1221	0.00633956	FALSE	8.26679	8.31741	0.965517
gi|399984810	MSMEI_0382	hypothetical protein	53	55	0.55134	1619	0.00840602	FALSE	5.72792	5.78136	0.963636
gi|399987046	MSMEI_2632	limonene-1,2-epoxide hydrolase	26	27	0.67677	1712	0.00888889	FALSE	4.70044	4.75489	0.962963
gi|399988988	MSMEI_4592	enoyl-CoA hydratase/isomerase	26	27	0.67677	1713	0.00889408	FALSE	4.70044	4.75489	0.962963
gi|399990602	MSMEI_6232	hypothetical protein	73	76	0.47106	1555	0.00807373	FALSE	6.18982	6.24793	0.960526
gi|399986623	MSMEI_2207	nickel-dependent hydrogenase large subunit	533	555	0.049786	951	0.00493769	FALSE	9.05799	9.11634	0.96036
gi|399984534[2]	MSMEI_0105	NAD(P) transhydrogenase beta subunit	48	50	0.5581	1624	0.00843198	FALSE	5.58496	5.64386	0.96
gi|399986876	MSMEI_2462	amidase amiC	70	73	0.47399	1559	0.0080945	FALSE	6.12928	6.18982	0.958904
gi|399989026	MSMEI_4632	hypothetical protein	23	24	0.68317	1715	0.00890447	FALSE	4.52356	4.58496	0.958333
gi|399989658	MSMEI_5270	hypothetical protein	109	114	0.35894	1456	0.00755971	FALSE	6.76818	6.83289	0.95614
gi|399988697	MSMEI_4296	alcohol dehydrogenase, zinc-containing	65	68	0.47874	1561	0.00810488	FALSE	6.02237	6.08746	0.955882
gi|399985429(+1)	MSMEI_1002	ribonucleoside-diphosphate reductase subunit beta	108	113	0.35954	1457	0.0075649	FALSE	6.75489	6.82018	0.955752
gi|399990414	MSMEI_6038	Purine catabolism PurC domain protein	21	22	0.68726	1723	0.008946	FALSE	4.39232	4.45943	0.954545
gi|399991057	MSMEI_6687	ROK family protein	21	22	0.68726	1722	0.00894081	FALSE	4.39232	4.45943	0.954545
gi|399988955	MSMEI_4556	ATP-dependent Clp protease proteolytic subunit 1	344	361	0.092755	1100	0.00571132	FALSE	8.42626	8.49586	0.952909
gi|399984487	MSMEI_0058	hypothetical protein	20	21	0.68922	1726	0.00896158	FALSE	4.32193	4.39232	0.952381
gi|399987850	MSMEI_3441	molybdopterin oxidoreductase	40	42	0.56822	1637	0.00849948	FALSE	5.32193	5.39232	0.952381
gi|399988257	MSMEI_3854	UspA domain-containing protein	258	271	0.14269	1192	0.00618899	FALSE	8.01123	8.08215	0.95203
gi|399990315	MSMEI_5937	Type III pantothenate kinase	79	83	0.41816	1513	0.00785566	FALSE	6.30378	6.37504	0.951807
gi|399990289	MSMEI_5911	hypothetical protein	39	41	0.56939	1642	0.00852544	FALSE	5.2854	5.35755	0.95122
gi|399988573	MSMEI_4171	iron-sulfur cluster assembly accessory protein	58	61	0.48497	1571	0.0081568	FALSE	5.85798	5.93074	0.95082
gi|399990144	MSMEI_5766	ring-hydroxylating dioxygenase with Rieske2Fe-2S domain protein	76	80	0.42016	1521	0.0078972	FALSE	6.24793	6.32193	0.95
gi|399988247	MSMEI_3844	diacylglycerol O-acyltransferase	130	137	0.28628	1391	0.00722222	FALSE	7.02237	7.09803	0.948905
gi|399988064	MSMEI_3656	CTP synthase	387	408	0.064241	1022	0.00530633	FALSE	8.59619	8.67243	0.948529
gi|399990611	MSMEI_6241	phospholipid/glycerol acyltransferase	129	136	0.28665	1392	0.00722741	FALSE	7.01123	7.08746	0.948529
gi|399984956	MSMEI_0528	LysR family transcriptional regulator	18	19	0.69291	1733	0.00899792	FALSE	4.16993	4.24793	0.947368
gi|399988773	MSMEI_4374	glycyl-tRNA synthetase	177	187	0.20406	1278	0.00663551	FALSE	7.46761	7.54689	0.946524
gi|399984792	MSMEI_0364	MaoC-like dehydratase	123	130	0.28877	1393	0.00723261	FALSE	6.94251	7.02237	0.946154
gi|399990494	MSMEI_6119	Cyclopropane fatty-acyl-phospholipid synthase	439	464	0.04433	934	0.00484943	FALSE	8.77808	8.85798	0.946121
gi|399987925	MSMEI_3516	periplasmic binding protein/LacI transcriptional regulator	35	37	0.57376	1646	0.00854621	FALSE	5.12928	5.20945	0.945946
gi|399988412	MSMEI_4009	NAD(P) transhydrogenase beta subunit	35	37	0.57376	1647	0.0085514	FALSE	5.12928	5.20945	0.945946
gi|399987995	MSMEI_3586	4-alpha-glucanotransferase	34	36	0.57475	1648	0.00855659	FALSE	5.08746	5.16993	0.944444
gi|399987985	MSMEI_3576	FAD dependent oxidoreductase	100	106	0.32838	1427	0.00740914	FALSE	6.64386	6.72792	0.943396
gi|399986453	MSMEI_2036	acyl-CoA dehydrogenase	406	431	0.045615	939	0.00487539	FALSE	8.66534	8.75154	0.941995
gi|399985119	MSMEI_0692	chaperone protein dnaK	362	386	0.051192	963	0.005	FALSE	8.49985	8.59246	0.937824
gi|399986202	MSMEI_1784	nucleotidyltransferase	45	48	0.49417	1577	0.00818795	FALSE	5.49185	5.58496	0.9375
gi|399988962	MSMEI_4565	DNA glycosylase Mb2491c	15	16	0.6976	1735	0.00900831	FALSE	3.90689	4	0.9375
gi|399986621	MSMEI_2205	hypothetical protein	146	156	0.20981	1283	0.00666147	FALSE	7.18982	7.2854	0.935897
gi|399987106	MSMEI_2692	inositol-1-monophosphatase	73	78	0.37649	1479	0.00767913	FALSE	6.18982	6.2854	0.935897
gi|399986291	MSMEI_1873	YbaK/EbsC protein	29	31	0.57892	1654	0.00858775	FALSE	4.85798	4.9542	0.935484
gi|399989498	MSMEI_5109	phoH-like protein phoH2 (Phosphate starvation-inducible protein psiH)	72	77	0.37678	1480	0.00768432	FALSE	6.16993	6.26679	0.935065
gi|399984734	MSMEI_0306	6-phosphogluconate dehydratase	213	228	0.12457	1149	0.00596573	FALSE	7.73471	7.83289	0.934211
gi|399985409(+1)	MSMEI_0982	short-chain dehydrogenase	112	120	0.26312	1366	0.00709242	FALSE	6.80735	6.90689	0.933333
gi|399987527	MSMEI_3117	Quinolinate synthetase A	83	89	0.33324	1439	0.00747144	FALSE	6.37504	6.47573	0.932584
gi|399990311	MSMEI_5933	ATP-dependent protease ATP-binding subunit ClpC1	995	1068	0.00068072	510	0.00264798	TRUE	9.95855	10.0607	0.931648
gi|399985370	MSMEI_0943	glutamate-1-semialdehyde 2,1-aminomutase	217	233	0.11314	1127	0.00585151	FALSE	7.76155	7.86419	0.93133
gi|399989348	MSMEI_4959	dihydropteroate synthase 2	27	29	0.58008	1657	0.00860332	FALSE	4.75489	4.85798	0.931034
gi|399990331	MSMEI_5953	hypothetical protein	132	142	0.21127	1285	0.00667186	FALSE	7.04439	7.14975	0.929577
gi|399986728	MSMEI_2312	acetolactate synthase	210	226	0.1134	1128	0.0058567	FALSE	7.71425	7.82018	0.929204
gi|399987267	MSMEI_2857	Threonyl-tRNA synthetase	39	42	0.49655	1580	0.00820353	FALSE	5.2854	5.39232	0.928571
gi|399986253	MSMEI_1835	two-component response regulator	127	137	0.21155	1287	0.00668224	FALSE	6.98868	7.09803	0.927007
gi|399986776	MSMEI_2362	Condensin subunit Smc	327	353	0.043473	932	0.00483904	FALSE	8.35315	8.46352	0.926346
gi|399989524	MSMEI_5135	phosphoribosylglycinamide formyltransferase 2	50	54	0.4316	1532	0.00795431	FALSE	5.64386	5.75489	0.925926
gi|399990403	MSMEI_6027	DNA-(Apurinic or apyrimidinic site) lyase / endonuclease III	37	40	0.49692	1581	0.00820872	FALSE	5.20945	5.32193	0.925
gi|399985147	MSMEI_0720	secreted protein	48	52	0.43173	1533	0.0079595	FALSE	5.58496	5.70044	0.923077
gi|399987944	MSMEI_3535	luciferase-like oxidoreductase	12	13	0.70052	1738	0.00902388	FALSE	3.58496	3.70044	0.923077
gi|399990678	MSMEI_6308	TetR family transcriptional regulator	12	13	0.70052	1737	0.00901869	FALSE	3.58496	3.70044	0.923077
gi|399985618	MSMEI_1195	DNA gyrase subunit B	107	116	0.23622	1331	0.0069107	FALSE	6.74147	6.85798	0.922414
gi|399990605	MSMEI_6235	bifunctional UDP-galactofuranosyl transferase glft	426	462	0.017432	798	0.0041433	FALSE	8.73471	8.85175	0.922078
gi|399986871	MSMEI_2457	alpha/beta hydrolase fold protein	69	75	0.33425	1442	0.00748702	FALSE	6.10852	6.22882	0.92
gi|399990636	MSMEI_6266	hypothetical protein	114	124	0.21149	1286	0.00667705	FALSE	6.83289	6.9542	0.919355
gi|399991106	MSMEI_6736	Poly(A) polymerase PcnA	180	196	0.11342	1129	0.00586189	FALSE	7.49185	7.61471	0.918367
gi|399984475	MSMEI_0046	hypothetical protein	11	12	0.70085	1742	0.00904465	FALSE	3.45943	3.58496	0.916667
gi|399985190	MSMEI_0763	short-chain dehydrogenase	11	12	0.70085	1743	0.00904984	FALSE	3.45943	3.58496	0.916667
gi|399985347	MSMEI_0920	pyrroline-5-carboxylate reductase	22	24	0.58105	1658	0.00860852	FALSE	4.45943	4.58496	0.916667
gi|399986723	MSMEI_2307	aspartyl/glutamyl-tRNA amidotransferase subunit B	77	84	0.29627	1398	0.00725857	FALSE	6.26679	6.39232	0.916667
gi|399990588	MSMEI_6218	hypothetical protein	22	24	0.58105	1659	0.00861371	FALSE	4.45943	4.58496	0.916667
gi|399985202	MSMEI_0775	Thiamine biosynthesis oxidoreductase ThiO	131	143	0.17048	1247	0.00647456	FALSE	7.03342	7.15987	0.916084
gi|399987395	MSMEI_2985	primosomal protein N priA (Replication factor Y)	254	278	0.051948	966	0.00501558	FALSE	7.98868	8.11894	0.913669
gi|399984951	MSMEI_0523	MarR family transcriptional regulator	31	34	0.49625	1579	0.00819834	FALSE	4.9542	5.08746	0.911765
gi|399987478	MSMEI_3068	hypothetical protein	62	68	0.33314	1438	0.00746625	FALSE	5.9542	6.08746	0.911765
gi|399985371	MSMEI_0944	phosphoglycerate mutase	102	112	0.21018	1284	0.00666667	FALSE	6.67243	6.80735	0.910714
gi|399984643	MSMEI_0215	hypothetical protein	10	11	0.70071	1740	0.00903427	FALSE	3.32193	3.45943	0.909091
gi|399987292	MSMEI_2882	Fatty-acid-CoA ligase FadD9	10	11	0.70071	1741	0.00903946	FALSE	3.32193	3.45943	0.909091
gi|399987844	MSMEI_3435	short-chain dehydrogenase	10	11	0.70071	1739	0.00902908	FALSE	3.32193	3.45943	0.909091
gi|399988984	MSMEI_4587	transmembrane phospholipid biosynthesis bifunctional enzyme plsC : L-3-phosphoserine phosphatase + 1-acyl-sn-glycerol-3-phosphate acyltransferase	158	174	0.11192	1126	0.00584631	FALSE	7.30378	7.44294	0.908046
gi|399988625	MSMEI_4224	transcriptional regulator, CdaR	68	75	0.29423	1397	0.00725337	FALSE	6.08746	6.22882	0.906667
gi|399989736	MSMEI_5350	hypothetical protein	48	53	0.37611	1477	0.00766874	FALSE	5.58496	5.72792	0.90566
gi|399990051	MSMEI_5671	Dyp-type peroxidase	304	336	0.024054	835	0.00433541	FALSE	8.24793	8.39232	0.904762
gi|399990715	MSMEI_6345	pyridoxamine 5'-phosphate oxidase-like FMN-binding protein	265	293	0.034826	890	0.00462098	FALSE	8.04985	8.19476	0.904437
gi|399991109	MSMEI_6739	integral membrane protein MviN	131	145	0.13607	1169	0.00606957	FALSE	7.03342	7.17991	0.903448
gi|399988764	MSMEI_4364	acyl-CoA oxidase	1392	1541	9.8114e-07	265	0.00137591	TRUE	10.4429	10.5897	0.90331
gi|399986452	MSMEI_2035	acyl-CoA dehydrogenase	366	406	0.011424	751	0.00389927	FALSE	8.5157	8.66534	0.901478
gi|399988972	MSMEI_4575	hypothetical protein	64	71	0.29264	1395	0.00724299	FALSE	6	6.14975	0.901408
gi|399989199	MSMEI_4809	ATP synthase subunit beta	895	994	6.5569e-05	382	0.00198339	TRUE	9.80574	9.9571	0.900402
gi|399989220	MSMEI_4830	Homoserine dehydrogenase	280	311	0.025918	851	0.00441848	FALSE	8.12928	8.28077	0.900322
gi|399985334	MSMEI_0907	lipoprotein lprQ	27	30	0.4937	1576	0.00818276	FALSE	4.75489	4.90689	0.9
gi|399985368	MSMEI_0941	hypothetical protein	9	10	0.69997	1736	0.0090135	FALSE	3.16993	3.32193	0.9
gi|399985437(+1)	MSMEI_1010	cytochrome c oxidase subunit 1	54	60	0.3299	1432	0.0074351	FALSE	5.75489	5.90689	0.9
gi|399985781	MSMEI_1361	30S ribosomal protein S7	108	120	0.16678	1241	0.00644341	FALSE	6.75489	6.90689	0.9
gi|399984735	MSMEI_0307	glucose-6-phosphate 1-dehydrogenase	87	97	0.20615	1280	0.0066459	FALSE	6.44294	6.59991	0.896907
gi|399984455	MSMEI_0025	hypothetical protein	85	95	0.20536	1279	0.00664071	FALSE	6.40939	6.56986	0.894737
gi|399986011	MSMEI_1592	DNA-binding protein, HTH regulator	17	19	0.57747	1652	0.00857736	FALSE	4.08746	4.24793	0.894737
gi|399988209	MSMEI_3806	hypothetical protein	17	19	0.57747	1653	0.00858255	FALSE	4.08746	4.24793	0.894737
gi|399989788	MSMEI_5402	Response regulator receiver and ANTAR domain protein	17	19	0.57747	1651	0.00857217	FALSE	4.08746	4.24793	0.894737
gi|399987098	MSMEI_2684	RNA polymerase sigma factor sigB	75	84	0.22908	1320	0.00685358	FALSE	6.22882	6.39232	0.892857
gi|399990710	MSMEI_6340	acyl-CoA dehydrogenase	75	84	0.22908	1321	0.00685877	FALSE	6.22882	6.39232	0.892857
gi|399988068	MSMEI_3660	DNA repair protein recN	358	401	0.008256	704	0.00365524	FALSE	8.48382	8.64746	0.892768
gi|399989202	MSMEI_4812	ATP synthase subunit H	333	373	0.010858	742	0.00385254	FALSE	8.37938	8.54303	0.892761
gi|399985727	MSMEI_1307	transcription antitermination protein nusG	33	37	0.42505	1527	0.00792835	FALSE	5.04439	5.20945	0.891892
gi|399986407	MSMEI_1990	flavin-containing monoamine oxidase aofH	33	37	0.42505	1526	0.00792316	FALSE	5.04439	5.20945	0.891892
gi|399987611	MSMEI_3202	alpha/beta hydrolase fold protein	82	92	0.20404	1277	0.00663032	FALSE	6.35755	6.52356	0.891304
gi|399986050	MSMEI_1632	succinate dehydrogenase cytochrome B-556 subunit SdhC	32	36	0.4239	1525	0.00791796	FALSE	5	5.16993	0.888889
gi|399986304	MSMEI_1886	Soj/para-related protein	94	106	0.16205	1233	0.00640187	FALSE	6.55459	6.72792	0.886792
gi|399987633	MSMEI_3224	pyridoxal-phosphate dependent TrpB-like enzyme	46	52	0.32372	1423	0.00738837	FALSE	5.52356	5.70044	0.884615
gi|399985170	MSMEI_0743	adenylosuccinate synthetase	53	60	0.28533	1390	0.00721703	FALSE	5.72792	5.90689	0.883333
gi|399985527	MSMEI_1102	Heat shock protein HtpX	68	77	0.22492	1317	0.00683801	FALSE	6.08746	6.26679	0.883117
gi|399987560	MSMEI_3150	integral membrane cytochrome D ubiquinol oxidase (Subunit II) CydB	30	34	0.42118	1522	0.00790239	FALSE	4.90689	5.08746	0.882353
gi|399987454	MSMEI_3044	FeS assembly protein SufD	65	74	0.22271	1313	0.00681724	FALSE	6.02237	6.20945	0.878378
gi|399991080	MSMEI_6710	50S ribosomal protein L9	36	41	0.36536	1469	0.00762721	FALSE	5.16993	5.35755	0.878049
gi|399984489	MSMEI_0060	AAA ATPase	50	57	0.28238	1379	0.00715992	FALSE	5.64386	5.83289	0.877193
gi|399984452	MSMEI_0022	periplasmic iron-transport lipoprotein	7	8	0.69583	1734	0.00900312	FALSE	2.80735	3	0.875
gi|399987271	MSMEI_2861	alpha-mannosyltransferase PimA	63	72	0.22108	1310	0.00680166	FALSE	5.97728	6.16993	0.875
gi|399987864	MSMEI_3455	Agmatinase	91	104	0.14067	1176	0.00610592	FALSE	6.50779	6.70044	0.875
gi|399988232	MSMEI_3829	hypothetical protein	14	16	0.57143	1643	0.00853063	FALSE	3.80735	4	0.875
gi|399988246	MSMEI_3843	phosphoenolpyruvate synthase	333	381	0.0044506	627	0.00325545	FALSE	8.37938	8.57365	0.874016
gi|399985051	MSMEI_0623	ABC transporter ATP-binding protein	116	133	0.090708	1094	0.00568017	FALSE	6.85798	7.05528	0.87218
gi|399986639	MSMEI_2223	Thiamine pyrophosphate-requiring enzyme	95	109	0.12475	1151	0.00597612	FALSE	6.56986	6.76818	0.87156
gi|399985301	MSMEI_0874	GntR family transcriptional regulator	80	92	0.1546	1220	0.00633437	FALSE	6.32193	6.52356	0.869565
gi|399987963	MSMEI_3554	hypothetical protein	20	23	0.48235	1567	0.00813603	FALSE	4.32193	4.52356	0.869565
gi|399988648	MSMEI_4247	Thiamine pyrophosphate enzyme-like TPP-binding protein	20	23	0.48235	1568	0.00814123	FALSE	4.32193	4.52356	0.869565
gi|399989221	MSMEI_4831	diaminopimelate decarboxylase	391	450	0.0015085	564	0.00292835	TRUE	8.61102	8.81378	0.868889
gi|399987989	MSMEI_3580	carboxylesterase	59	68	0.21738	1294	0.00671859	FALSE	5.88264	6.08746	0.867647
gi|399986192	MSMEI_1774	Membrane-flanked domain protein	13	15	0.56841	1639	0.00850987	FALSE	3.70044	3.90689	0.866667
gi|399986798	MSMEI_2384	hypothetical protein	13	15	0.56841	1640	0.00851506	FALSE	3.70044	3.90689	0.866667
gi|399990382	MSMEI_6005	hypothetical protein	26	30	0.41383	1511	0.00784528	FALSE	4.70044	4.90689	0.866667
gi|399987367	MSMEI_2957	3-dehydroquinate synthase	271	313	0.0072599	691	0.00358775	FALSE	8.08215	8.29002	0.865815
gi|399990495	MSMEI_6120	DNA polymerase III subunit gamma/tau	289	334	0.0054176	655	0.00340083	FALSE	8.17493	8.3837	0.865269
gi|399987545	MSMEI_3135	Anthranilate synthase component 1	38	44	0.31314	1415	0.00734683	FALSE	5.24793	5.45943	0.863636
gi|399986940	MSMEI_2526	cobyric acid synthase	156	181	0.037684	919	0.00477155	FALSE	7.2854	7.49985	0.861878
gi|399990105	MSMEI_5726	short-chain dehydrogenase	68	79	0.1688	1244	0.00645898	FALSE	6.08746	6.30378	0.860759
gi|399985503	MSMEI_1076	bromoperoxidase BpoC	6	7	0.69175	1730	0.00898235	FALSE	2.58496	2.80735	0.857143
gi|399985940	MSMEI_1521	phosphoglucosamine mutase	6	7	0.69175	1731	0.00898754	FALSE	2.58496	2.80735	0.857143
gi|399986116	MSMEI_1698	hypothetical protein	12	14	0.56472	1634	0.0084839	FALSE	3.58496	3.80735	0.857143
gi|399988912	MSMEI_4513	valyl-tRNA synthetase	18	21	0.4766	1560	0.00809969	FALSE	4.16993	4.39232	0.857143
gi|399989321	MSMEI_4932	sugar-transport integral membrane protein ABC transporter SugB	6	7	0.69175	1729	0.00897715	FALSE	2.58496	2.80735	0.857143
gi|399989322	MSMEI_4933	ABC sugar transporter, permease component	6	7	0.69175	1732	0.00899273	FALSE	2.58496	2.80735	0.857143
gi|399989871	MSMEI_5486	metal cation transporter ATPase P-type ctpE	30	35	0.35453	1455	0.00755452	FALSE	4.90689	5.12928	0.857143
gi|399985205	MSMEI_0778	hypothetical protein	65	76	0.16603	1239	0.00643302	FALSE	6.02237	6.24793	0.855263
gi|399989668	MSMEI_5281	short-chain dehydrogenase	122	143	0.054367	980	0.00508827	FALSE	6.93074	7.15987	0.853147
gi|399985105	MSMEI_0678	isoniazid inducible gene protein IniA	253	297	0.0051953	651	0.00338006	FALSE	7.98299	8.21432	0.851852
gi|399989198	MSMEI_4808	ATP synthase subunit epsilon	23	27	0.40613	1503	0.00780374	FALSE	4.52356	4.75489	0.851852
gi|399987020	MSMEI_2606	Thymidylate synthase	17	20	0.47311	1557	0.00808411	FALSE	4.08746	4.32193	0.85
Rv3193			45	53	0.235	1330	0.0069055	FALSE	5.49185	5.72792	0.849057
gi|399987076	MSMEI_2662	MiaB family RNA modification protein	89	105	0.091198	1095	0.00568536	FALSE	6.47573	6.71425	0.847619
gi|399990470	MSMEI_6095	Aspartokinase	310	366	0.0015055	563	0.00292316	TRUE	8.27612	8.5157	0.846995
gi|399988493	MSMEI_4090	short-chain dehydrogenase	138	163	0.034234	889	0.00461578	FALSE	7.10852	7.34873	0.846626
gi|399987453	MSMEI_3043	FeS assembly protein SufB	55	65	0.18203	1254	0.0065109	FALSE	5.78136	6.02237	0.846154
gi|399989241	MSMEI_4852	sulfate adenylyltransferase subunit 2 CysD	11	13	0.56023	1627	0.00844756	FALSE	3.45943	3.70044	0.846154
gi|399990478	MSMEI_6103	XRE family transcriptional regulator	11	13	0.56023	1630	0.00846314	FALSE	3.45943	3.70044	0.846154
gi|399990544	MSMEI_6171	acyl-CoA dehydrogenase FadE36	11	13	0.56023	1629	0.00845794	FALSE	3.45943	3.70044	0.846154
gi|399991085	MSMEI_6715	hypothetical protein	11	13	0.56023	1628	0.00845275	FALSE	3.45943	3.70044	0.846154
gi|399987609	MSMEI_3200	Isocitrate dehydrogenase, NAD-dependent	65	77	0.14235	1180	0.00612669	FALSE	6.02237	6.26679	0.844156
gi|399984944	MSMEI_0516	acyl-CoA dehydrogenase	32	38	0.30092	1404	0.00728972	FALSE	5	5.24793	0.842105
gi|399990443	MSMEI_6068	glycerol kinase GlpK	32	38	0.30092	1405	0.00729491	FALSE	5	5.24793	0.842105
gi|399987548	MSMEI_3138	tryptophan synthase subunit beta	127	151	0.036721	911	0.00473001	FALSE	6.98868	7.2384	0.84106
gi|399987032	MSMEI_2618	thymidylate synthase ThyX	221	263	0.0056048	664	0.00344756	FALSE	7.7879	8.03892	0.840304
gi|399986977	MSMEI_2563	NusA antitermination factor	26	31	0.34405	1449	0.00752336	FALSE	4.70044	4.9542	0.83871
gi|399987889	MSMEI_3480	glutamine synthetase	26	31	0.34405	1448	0.00751817	FALSE	4.70044	4.9542	0.83871
gi|399987383	MSMEI_2973	carbamoyl-phosphate synthase large chain	212	253	0.0060514	675	0.00350467	FALSE	7.72792	7.98299	0.837945
gi|399990610	MSMEI_6240	phospholipid/glycerol acyltransferase	61	73	0.1381	1172	0.00608515	FALSE	5.93074	6.18982	0.835616
gi|399985441(+1)	MSMEI_1014	GntR family transcriptional regulator	96	115	0.061211	1018	0.00528557	FALSE	6.58496	6.84549	0.834783
gi|399989940	MSMEI_5555	type III restriction enzyme, res subunit	271	325	0.0015304	565	0.00293354	TRUE	8.08215	8.3443	0.833846
gi|399985469	MSMEI_1042	1,4-Dihydroxy-2-naphthoate synthase	35	42	0.25796	1358	0.00705088	FALSE	5.12928	5.39232	0.833333
gi|399985764	MSMEI_1344	endonuclease IV	5	6	0.68556	1719	0.00892523	FALSE	2.32193	2.58496	0.833333
gi|399986445	MSMEI_2028	L-carnitine dehydratase/bile acid-inducible protein F	5	6	0.68556	1721	0.00893562	FALSE	2.32193	2.58496	0.833333
gi|399987575	MSMEI_3166	branched chain amino acid transport permease	10	12	0.55476	1622	0.0084216	FALSE	3.32193	3.58496	0.833333
gi|399987828	MSMEI_3419	hypothetical protein	5	6	0.68556	1720	0.00893043	FALSE	2.32193	2.58496	0.833333
gi|399988578	MSMEI_4176	branched-chain amino acid transaminase	25	30	0.3409	1446	0.00750779	FALSE	4.64386	4.90689	0.833333
gi|399988594	MSMEI_4192	glutamate-ammonia-ligase adenylyltransferase	120	144	0.034896	891	0.00462617	FALSE	6.90689	7.16993	0.833333
gi|399990249	MSMEI_5871	TetR family transcriptional regulator	5	6	0.68556	1718	0.00892004	FALSE	2.32193	2.58496	0.833333
gi|399990496	MSMEI_6121	GntR family transcriptional regulator	5	6	0.68556	1717	0.00891485	FALSE	2.32193	2.58496	0.833333
gi|399986297	MSMEI_1879	diacylglycerol kinase catalytic region	79	95	0.084771	1079	0.00560228	FALSE	6.30378	6.56986	0.831579
gi|399988582	MSMEI_4180	short-chain dehydrogenase	64	77	0.12045	1147	0.00595535	FALSE	6	6.26679	0.831169
gi|399988629	MSMEI_4228	3-oxoacyl-(Acyl-carrier-protein) synthase 1 KasA	128	154	0.027638	864	0.00448598	FALSE	7	7.26679	0.831169
gi|399990094	MSMEI_5714	hypothetical protein	59	71	0.1358	1167	0.00605919	FALSE	5.88264	6.14975	0.830986
gi|399985533	MSMEI_1108	glycerol-3-phosphate dehydrogenase NAD(P)+	140	170	0.016833	795	0.00412773	FALSE	7.12928	7.40939	0.823529
gi|399987785	MSMEI_3376	FAD-dependent pyridine nucleotide-disulfide oxidoreductase	79	96	0.072316	1055	0.00547767	FALSE	6.30378	6.58496	0.822917
gi|399990324	MSMEI_5946	cell division protease ftsH protein	340	415	0.00013961	414	0.00214953	TRUE	8.40939	8.69697	0.819277
gi|399985337	MSMEI_0910	MshA glycosyltransferase	63	77	0.10115	1109	0.00575805	FALSE	5.97728	6.26679	0.818182
gi|399989496	MSMEI_5107	UspA protein	36	44	0.21714	1293	0.0067134	FALSE	5.16993	5.45943	0.818182
gi|399989932	MSMEI_5547	molybdenum cofactor biosynthesis protein A2 MoaA2	18	22	0.3872	1487	0.00772066	FALSE	4.16993	4.45943	0.818182
gi|399985867	MSMEI_1447	preprotein translocase subunit secY	35	43	0.21467	1290	0.00669782	FALSE	5.12928	5.42626	0.813953
gi|399989310	MSMEI_4921	hypothetical protein	86	106	0.047667	945	0.00490654	FALSE	6.42626	6.72792	0.811321
gi|399988772	MSMEI_4373	hypothetical protein	81	100	0.053225	974	0.00505711	FALSE	6.33985	6.64386	0.81
gi|399985324	MSMEI_0897	hypothetical protein	183	226	0.0035357	617	0.00320353	FALSE	7.5157	7.82018	0.809735
gi|399988084	MSMEI_3679	ABC transporter ATP-binding protein	17	21	0.38218	1485	0.00771028	FALSE	4.08746	4.39232	0.809524
gi|399988590	MSMEI_4188	RDD domain-containing protein	17	21	0.38218	1483	0.0076999	FALSE	4.08746	4.39232	0.809524
gi|399988864	MSMEI_4465	DegV family protein	17	21	0.38218	1486	0.00771547	FALSE	4.08746	4.39232	0.809524
gi|399988964	MSMEI_4567	aldo/keto reductase	17	21	0.38218	1484	0.00770509	FALSE	4.08746	4.39232	0.809524
gi|399986874	MSMEI_2460	30S ribosomal protein S2	224	277	0.0011766	552	0.00286604	TRUE	7.80735	8.11374	0.808664
gi|399990323	MSMEI_5945	GTP cyclohydrolase I FolE	38	47	0.18459	1256	0.00652129	FALSE	5.24793	5.55459	0.808511
gi|399986442	MSMEI_2025	acyl-CoA dehydrogenase	156	193	0.0067316	684	0.0035514	FALSE	7.2854	7.59246	0.80829
gi|399989553	MSMEI_5164	TetR family transcriptional regulator	45	56	0.13926	1175	0.00610073	FALSE	5.49185	5.80735	0.803571
gi|399986939	MSMEI_2525	methionine aminopeptidase	12	15	0.44689	1539	0.00799065	FALSE	3.58496	3.90689	0.8
gi|399987451	MSMEI_3041	integral membrane protein	4	5	0.6762	1711	0.0088837	FALSE	2	2.32193	0.8
gi|399988753	MSMEI_4353	calR5	32	40	0.20653	1281	0.00665109	FALSE	5	5.32193	0.8
gi|399989324	MSMEI_4935	transmembrane protein	36	45	0.17981	1251	0.00649533	FALSE	5.16993	5.49185	0.8
gi|399986329	MSMEI_1911	ABC transporter ATP-binding protein	110	138	0.016831	794	0.00412253	FALSE	6.78136	7.10852	0.797101
gi|399985869	MSMEI_1449	methionine aminopeptidase	27	34	0.23456	1329	0.00690031	FALSE	4.75489	5.08746	0.794118
gi|399986219	MSMEI_1801	adenosylhomocysteinase	23	29	0.27146	1370	0.00711319	FALSE	4.52356	4.85798	0.793103
gi|399989935	MSMEI_5550	molybdenum cofactor biosynthesis protein	46	58	0.11726	1141	0.0059242	FALSE	5.52356	5.85798	0.793103
gi|399986970	MSMEI_2556	multifunctional enzyme siroheme synthase Cysg	42	53	0.13362	1160	0.00602285	FALSE	5.39232	5.72792	0.792453
gi|399990300	MSMEI_5922	carbonic anhydrase	68	86	0.053703	978	0.00507788	FALSE	6.08746	6.42626	0.790698
gi|399989225	MSMEI_4836	monooxygenase FAD-binding protein	79	100	0.036867	916	0.00475597	FALSE	6.30378	6.64386	0.79
gi|399985819	MSMEI_1399	30S ribosomal protein S10	60	76	0.068659	1030	0.00534787	FALSE	5.90689	6.24793	0.789474
gi|399989525	MSMEI_5136	hypothetical protein	15	19	0.37046	1473	0.00764798	FALSE	3.90689	4.24793	0.789474
gi|399986634	MSMEI_2218	hydrogenase expression/formation protein HypD	115	146	0.010849	740	0.00384216	FALSE	6.84549	7.18982	0.787671
gi|399986754	MSMEI_2340	50S ribosomal protein L28	11	14	0.43914	1536	0.00797508	FALSE	3.45943	3.80735	0.785714
gi|399986759	MSMEI_2345	TetR family transcriptional regulator	58	74	0.06662	1028	0.00533749	FALSE	5.85798	6.20945	0.783784
gi|399986733	MSMEI_2317	alanine rich dehydrogenase	36	46	0.14782	1204	0.0062513	FALSE	5.16993	5.52356	0.782609
gi|399989941	MSMEI_5556	cupin	18	23	0.31047	1414	0.00734164	FALSE	4.16993	4.52356	0.782609
gi|399990948	MSMEI_6578	glycerol-3-phosphate dehydrogenase GlpD2	554	712	5e-09	170	0.000882658	TRUE	9.11374	9.47573	0.77809
gi|399984477	MSMEI_0048	hypothetical protein	14	18	0.36361	1462	0.00759086	FALSE	3.80735	4.16993	0.777778
gi|399987577	MSMEI_3168	branched-chain amino acid ABC transporter	21	27	0.26223	1365	0.00708723	FALSE	4.39232	4.75489	0.777778
gi|399988539	MSMEI_4137	hypothetical protein	7	9	0.52971	1609	0.0083541	FALSE	2.80735	3.16993	0.777778
gi|399988961	MSMEI_4564	Na+/H+ antiporter	21	27	0.26223	1363	0.00707684	FALSE	4.39232	4.75489	0.777778
gi|399989393	MSMEI_5004	pyridoxamine 5'-phosphate oxidase-like FMN-binding protein	21	27	0.26223	1364	0.00708204	FALSE	4.39232	4.75489	0.777778
gi|399986667	MSMEI_2251	cyclohexanone monooxygenase	562	723	3.4369e-09	163	0.000846314	TRUE	9.13443	9.49785	0.777317
gi|399989745	MSMEI_5359	von Willebrand factor type A	174	224	0.001014	538	0.00279335	TRUE	7.44294	7.80735	0.776786
gi|399989930	MSMEI_5545	Cold shock-like protein B CspB	48	62	0.082595	1077	0.0055919	FALSE	5.58496	5.9542	0.774194
gi|399988490	MSMEI_4087	methionine synthase (5-methyltetrahydrofolate--homocysteine methyltransferase) (Methionine synthase, vitamin-B12 dependent) (MS)	82	106	0.022535	823	0.0042731	FALSE	6.35755	6.72792	0.773585
gi|399984885	MSMEI_0457	hypothetical protein	17	22	0.30454	1406	0.0073001	FALSE	4.08746	4.45943	0.772727
gi|399988628	MSMEI_4227	3-oxoacyl-(Acyl-carrier-protein) synthase 1 KasA	763	988	1.9365e-12	104	0.000539979	TRUE	9.57554	9.94837	0.772267
gi|399989516	MSMEI_5127	cystathionine gamma-synthase	50	65	0.070423	1038	0.00538941	FALSE	5.64386	6.02237	0.769231
gi|399988521	MSMEI_4119	divIVA family protein	173	225	0.00070638	515	0.00267394	TRUE	7.43463	7.81378	0.768889
gi|399985984	MSMEI_1565	Cholesterol oxidase ChoD	272	354	2.0374e-05	344	0.00178609	TRUE	8.08746	8.46761	0.768362
gi|399988252	MSMEI_3849	UspA protein	45	59	0.078108	1062	0.00551402	FALSE	5.49185	5.88264	0.762712
gi|399988849	MSMEI_4450	N-acetyltransferase GCN5	32	42	0.13722	1170	0.00607477	FALSE	5	5.39232	0.761905
gi|399990390	MSMEI_6014	IclR family transcriptional regulator	16	21	0.29809	1403	0.00728453	FALSE	4	4.39232	0.761905
gi|399985242	MSMEI_0815	tuberculin related peptide	19	25	0.25167	1353	0.00702492	FALSE	4.24793	4.64386	0.76
gi|399988552	MSMEI_4150	Arsenite transporting ATPase	44	58	0.076549	1058	0.00549325	FALSE	5.45943	5.85798	0.758621
gi|399990642	MSMEI_6272	monooxygenase Etha	66	87	0.029664	869	0.00451194	FALSE	6.04439	6.44294	0.758621
gi|399984546	MSMEI_0117	short-chain dehydrogenase	75	99	0.019841	815	0.00423157	FALSE	6.22882	6.62936	0.757576
gi|399987010	MSMEI_2596	L-alanine dehydrogenase (ALD)	215	284	7.3261e-05	392	0.00203531	TRUE	7.74819	8.14975	0.757042
gi|399985007	MSMEI_0579	Fumarate reductase-related protein	59	78	0.038151	921	0.00478193	FALSE	5.88264	6.2854	0.75641
gi|399986907	MSMEI_2493	TetR family transcriptional regulator	62	82	0.033292	885	0.00459502	FALSE	5.9542	6.35755	0.756098
gi|399988602	MSMEI_4200	acyl-CoA ligase FadD31	62	82	0.033292	884	0.00458982	FALSE	5.9542	6.35755	0.756098
gi|399987476	MSMEI_3066	AAA_3 ATPase associated with various cellular activities	375	497	1.1783e-07	222	0.00115265	TRUE	8.55075	8.9571	0.754527
gi|399990669	MSMEI_6299	FAD dependent oxidoreductase	180	239	0.00022938	440	0.00228453	TRUE	7.49185	7.90087	0.753138
gi|399984935(+2)	MSMEI_0507	Porin M1	9	12	0.41977	1519	0.00788681	FALSE	3.16993	3.58496	0.75
gi|399984962	MSMEI_0534	binding-protein-dependent transport system inner membrane protein	6	8	0.51697	1598	0.00829699	FALSE	2.58496	3	0.75
gi|399985108	MSMEI_0681	Isoniazid inducible protein IniC	54	72	0.041949	927	0.00481308	FALSE	5.75489	6.16993	0.75
gi|399986123	MSMEI_1705	TetR family transcriptional regulator	12	16	0.34747	1451	0.00753375	FALSE	3.58496	4	0.75
gi|399986747	MSMEI_2333	glycerol-3-phosphate dehydrogenase NAD(P)+	9	12	0.41977	1520	0.007892	FALSE	3.16993	3.58496	0.75
gi|399987073	MSMEI_2659	amino acid ABC transporter, permease protein	12	16	0.34747	1452	0.00753894	FALSE	3.58496	4	0.75
gi|399987385	MSMEI_2975	integration host factor MihF	45	60	0.06366	1020	0.00529595	FALSE	5.49185	5.90689	0.75
gi|399988208	MSMEI_3805	proteasome (Beta subunit) PrcB	99	132	0.0057459	666	0.00345794	FALSE	6.62936	7.04439	0.75
gi|399988231	MSMEI_3828	hypothetical protein	36	48	0.097764	1107	0.00574766	FALSE	5.16993	5.58496	0.75
gi|399988326	MSMEI_3923	hypothetical protein	12	16	0.34747	1453	0.00754413	FALSE	3.58496	4	0.75
gi|399990783	MSMEI_6413	short-chain dehydrogenase	6	8	0.51697	1599	0.00830218	FALSE	2.58496	3	0.75
gi|399984650	MSMEI_0222	dihydroxy-acid dehydratase	160	214	0.00038655	468	0.00242991	TRUE	7.32193	7.74147	0.747664
gi|399985309	MSMEI_0882	dihydrolipoyl dehydrogenase	307	411	7.9221e-07	261	0.00135514	TRUE	8.26209	8.68299	0.746959
gi|399985510	MSMEI_1083	Menaquinone biosynthesis methyltransferase ubiE	94	126	0.006267	676	0.00350987	FALSE	6.55459	6.97728	0.746032
gi|399988914	MSMEI_4515	saccharopine dehydrogenase	292	392	1.2101e-06	271	0.00140706	TRUE	8.18982	8.61471	0.744898
gi|399988547	MSMEI_4145	Gp101	26	35	0.14913	1215	0.00630841	FALSE	4.70044	5.12928	0.742857
gi|399991097	MSMEI_6727	hypothetical protein	60	81	0.026065	854	0.00443406	FALSE	5.90689	6.33985	0.740741
gi|399985377	MSMEI_0950	hypothetical protein	17	23	0.23952	1334	0.00692627	FALSE	4.08746	4.52356	0.73913
gi|399989185	MSMEI_4792	hypothetical protein	17	23	0.23952	1335	0.00693146	FALSE	4.08746	4.52356	0.73913
gi|399988130	MSMEI_3727	UvrABC system protein B	184	249	8.153e-05	394	0.00204569	TRUE	7.52356	7.96	0.738956
gi|399986257	MSMEI_1839	Sigma 54 modulation protein/ribosomal protein S30EA	161	218	0.00022402	437	0.00226895	TRUE	7.33092	7.76818	0.738532
gi|399988060	MSMEI_3652	Chromosome segregation and condensation protein ScpA	14	19	0.28336	1381	0.0071703	FALSE	3.80735	4.24793	0.736842
gi|399990328	MSMEI_5950	lipoprotein lpqG	14	19	0.28336	1380	0.00716511	FALSE	3.80735	4.24793	0.736842
gi|399990603	MSMEI_6233	UbiA prenyltransferase	14	19	0.28336	1382	0.00717549	FALSE	3.80735	4.24793	0.736842
gi|399989828	MSMEI_5442	Thiamine pyrophosphate enzyme-like TPP binding protein	22	30	0.16937	1245	0.00646417	FALSE	4.45943	4.90689	0.733333
gi|399986322	MSMEI_1904	NADH pyrophosphatase NudC	57	78	0.024213	837	0.00434579	FALSE	5.83289	6.2854	0.730769
gi|399987130	MSMEI_2716	integral membrane protein	19	26	0.19812	1271	0.00659917	FALSE	4.24793	4.70044	0.730769
gi|399988428	MSMEI_4025	hypothetical protein	19	26	0.19812	1273	0.00660955	FALSE	4.24793	4.70044	0.730769
gi|399990112	MSMEI_5733	MCE-associated protein	19	26	0.19812	1272	0.00660436	FALSE	4.24793	4.70044	0.730769
gi|399988245	MSMEI_3842	Heat shock protein hspX	151	207	0.00021516	436	0.00226376	TRUE	7.2384	7.69349	0.729469
gi|399990640	MSMEI_6270	hypothetical protein	16	22	0.23275	1327	0.00688993	FALSE	4	4.45943	0.727273
gi|399990360	MSMEI_5982	D-amino acid aminohydrolase	29	40	0.10213	1112	0.00577362	FALSE	4.85798	5.32193	0.725
gi|399986490	MSMEI_2073	phosphoenolpyruvate-protein phosphotransferase	150	207	0.00017213	424	0.00220145	TRUE	7.22882	7.69349	0.724638
gi|399984843	MSMEI_0415	GntR family transcriptional regulator	21	29	0.16457	1234	0.00640706	FALSE	4.39232	4.85798	0.724138
gi|399988911	MSMEI_4512	folylpolyglutamate synthase protein FolC	57	79	0.019565	814	0.00422638	FALSE	5.83289	6.30378	0.721519
gi|399988983	MSMEI_4586	acyltransferase plsB1	244	339	1.0283e-06	266	0.0013811	TRUE	7.93074	8.40514	0.719764
gi|399986527	MSMEI_2111	GntR family transcriptional regulator	51	71	0.025504	846	0.00439252	FALSE	5.67243	6.14975	0.71831
gi|399988627	MSMEI_4226	Meromycolate extension acyl carrier protein AcpM	51	71	0.025504	847	0.00439772	FALSE	5.67243	6.14975	0.71831
gi|399986937	MSMEI_2523	hypothetical protein	10	14	0.32714	1425	0.00739875	FALSE	3.32193	3.80735	0.714286
gi|399987873	MSMEI_3464	hypothetical protein	5	7	0.50074	1582	0.00821391	FALSE	2.32193	2.80735	0.714286
gi|399988525	MSMEI_4123	YfiH	15	21	0.22547	1318	0.0068432	FALSE	3.90689	4.39232	0.714286
gi|399990221	MSMEI_5843	2-nitropropane dioxygenase	5	7	0.50074	1583	0.00821911	FALSE	2.32193	2.80735	0.714286
gi|399986572	MSMEI_2156	acyl-CoA dehydrogenase	49	69	0.02403	834	0.00433022	FALSE	5.61471	6.10852	0.710145
gi|399986558	MSMEI_2142	TetR family transcriptional regulator	22	31	0.13284	1157	0.00600727	FALSE	4.45943	4.9542	0.709677
gi|399988254	MSMEI_3851	hypothetical protein	119	168	0.0003787	464	0.00240914	TRUE	6.89482	7.39232	0.708333
gi|399990570	MSMEI_6200	O-antigen/lipopolysaccharide ABC transporter permease protein RfbD	17	24	0.18602	1260	0.00654206	FALSE	4.08746	4.58496	0.708333
gi|399985318	MSMEI_0891	Mycolic acid synthase UmaA	143	202	9.4427e-05	402	0.00208723	TRUE	7.15987	7.65821	0.707921
gi|399986745	MSMEI_2331	polyphosphate kinase	523	740	5.4097e-14	86	0.000446521	TRUE	9.03067	9.53138	0.706757
gi|399988584	MSMEI_4182	DlaT, dihydrolipoamide acyltransferase, E2 component of pyruvate dehydrogenase	320	453	4e-09	164	0.000851506	TRUE	8.32193	8.82337	0.706402
gi|399988954	MSMEI_4555	ATP-dependent Clp protease proteolytic subunit	250	354	1.971e-07	234	0.00121495	TRUE	7.96578	8.46761	0.706215
gi|399984808	MSMEI_0380	Rmt2 protein	159	227	2.3066e-05	349	0.00181205	TRUE	7.31288	7.82655	0.700441
gi|399987382	MSMEI_2972	carbamoyl-phosphate synthase small chain	84	120	0.0021019	580	0.00301142	TRUE	6.39232	6.90689	0.7
gi|399988947	MSMEI_4548	oxidative stress response regulatory protein Oxys	7	10	0.39318	1494	0.00775701	FALSE	2.80735	3.32193	0.7
gi|399990586	MSMEI_6216	catalase	7	10	0.39318	1493	0.00775182	FALSE	2.80735	3.32193	0.7
gi|399987008	MSMEI_2594	Zinc protease PepR	119	171	0.0001993	430	0.00223261	TRUE	6.89482	7.41785	0.695906
gi|399989499	MSMEI_5110	acyl-acyl-carrier protein desaturase DesA2	41	59	0.029255	867	0.00450156	FALSE	5.35755	5.88264	0.694915
gi|399989925	MSMEI_5540	Cyclase/dehydrase	43	62	0.024804	839	0.00435618	FALSE	5.42626	5.9542	0.693548
gi|399984784	MSMEI_0356	transcriptional regulatory protein	18	26	0.14861	1205	0.00625649	FALSE	4.16993	4.70044	0.692308
gi|399985363	MSMEI_0936	TetR family transcriptional regulator	9	13	0.31495	1419	0.0073676	FALSE	3.16993	3.70044	0.692308
gi|399987105	MSMEI_2691	Polyphosphate glucokinase PpgK	18	26	0.14861	1206	0.00626168	FALSE	4.16993	4.70044	0.692308
gi|399988203	MSMEI_3800	proteasome component	239	346	7.4394e-08	212	0.00110073	TRUE	7.90087	8.43463	0.690751
gi|399985005	MSMEI_0577	hypothetical protein	49	71	0.015195	783	0.00406542	FALSE	5.61471	6.14975	0.690141
gi|399988210	MSMEI_3807	proteasome component	31	45	0.053281	975	0.00506231	FALSE	4.9542	5.49185	0.688889
gi|399985434(+1)	MSMEI_1007	NADP-dependent alcohol dehydrogenase C	64	93	0.0051353	649	0.00336968	FALSE	6	6.53916	0.688172
gi|399986946	MSMEI_2532	Asparagine synthase, glutamine-hydrolyzing	22	32	0.10316	1113	0.00577882	FALSE	4.45943	5	0.6875
gi|399987661	MSMEI_3252	IclR family transcriptional regulator	33	48	0.044945	937	0.00486501	FALSE	5.04439	5.58496	0.6875
gi|399986114	MSMEI_1696	FAD dependent glycerol-3-phosphate dehydrogenase	167	243	5.349e-06	300	0.00155763	TRUE	7.3837	7.92481	0.687243
gi|399990417	MSMEI_6041	metallophosphoesterase	96	140	0.00053314	488	0.00253375	TRUE	6.58496	7.12928	0.685714
gi|399988979	MSMEI_4582	NAD-dependent glutamate dehydrogenase Gdh	310	455	2.2813e-10	137	0.000711319	TRUE	8.27612	8.82972	0.681319
gi|399989311	MSMEI_4922	2-oxoglutarate dehydrogenase E1 component	1138	1683	2.0165e-35	11	5.71132e-05	TRUE	10.1523	10.7168	0.676173
gi|399988624	MSMEI_4223	pyruvate dehydrogenase subunit E1	439	651	9.9262e-15	81	0.000420561	TRUE	8.77808	9.34651	0.674347
gi|399989898	MSMEI_5513	Two component transcriptional regulator, winged helix family	74	110	0.0014689	561	0.00291277	TRUE	6.20945	6.78136	0.672727
gi|399988074	MSMEI_3669	tyrosyl-tRNA synthetase	84	125	0.00067558	508	0.00263759	TRUE	6.39232	6.96578	0.672
gi|399986872	MSMEI_2458	oxidoreductase	196	292	1.7951e-07	229	0.00118899	TRUE	7.61471	8.18982	0.671233
gi|399989497	MSMEI_5108	hypothetical protein	85	127	0.000556	495	0.00257009	TRUE	6.40939	6.98868	0.669291
gi|399986213	MSMEI_1795	hypothetical protein	40	60	0.017304	797	0.00413811	FALSE	5.32193	5.90689	0.666667
gi|399986610	MSMEI_2194	Luciferase-like protein	2	3	0.63828	1688	0.00876428	FALSE	1	1.58496	0.666667
gi|399986981	MSMEI_2567	phosphoesterase, RecJ-like protein	2	3	0.63828	1689	0.00876947	FALSE	1	1.58496	0.666667
gi|399987043	MSMEI_2629	phage shock protein A, PspA	140	210	7.5208e-06	308	0.00159917	TRUE	7.12928	7.71425	0.666667
gi|399987123	MSMEI_2709	ribonuclease D	4	6	0.4796	1563	0.00811526	FALSE	2	2.58496	0.666667
gi|399988256	MSMEI_3853	LuxR family two-component response regulator	6	9	0.37598	1476	0.00766355	FALSE	2.58496	3.16993	0.666667
gi|399988543	MSMEI_4141	integral membrane protein	4	6	0.4796	1562	0.00811007	FALSE	2	2.58496	0.666667
gi|399988817	MSMEI_4418	sulfate-transport integral membrane protein ABC transporter CysW	2	3	0.63828	1690	0.00877466	FALSE	1	1.58496	0.666667
gi|399989512	MSMEI_5123	Mycothiol conjugate amidase Mca	14	21	0.16482	1236	0.00641745	FALSE	3.80735	4.39232	0.666667
gi|399990087	MSMEI_5707	Zinc-containing alcohol dehydrogenase NAD dependent adhB	2	3	0.63828	1687	0.00875909	FALSE	1	1.58496	0.666667
gi|399990389	MSMEI_6013	HAD-superfamily hydrolase	76	114	0.00099163	536	0.00278297	TRUE	6.24793	6.83289	0.666667
gi|399990626	MSMEI_6256	hypothetical protein	4	6	0.4796	1564	0.00812046	FALSE	2	2.58496	0.666667
gi|399991035	MSMEI_6665	short-chain dehydrogenase	14	21	0.16482	1235	0.00641225	FALSE	3.80735	4.39232	0.666667
gi|399985225	MSMEI_0798	LysR family transcriptional regulator	41	62	0.014063	774	0.00401869	FALSE	5.35755	5.9542	0.66129
gi|399986320	MSMEI_1902	Membrane protein	50	76	0.0060055	674	0.00349948	FALSE	5.64386	6.24793	0.657895
gi|399985853	MSMEI_1433	30S ribosomal protein S8	126	192	1.0665e-05	318	0.00165109	TRUE	6.97728	7.58496	0.65625
gi|399988090	MSMEI_3685	acetylglutamate kinase	83	127	0.00031561	457	0.00237279	TRUE	6.37504	6.98868	0.653543
gi|399989706	MSMEI_5320	molybdopterin biosynthesis protein MoeA1	73	112	0.00068179	511	0.00265317	TRUE	6.18982	6.80735	0.651786
gi|399990851	MSMEI_6481	O-methyltransferase Omt	41	63	0.010896	744	0.00386293	FALSE	5.35755	5.97728	0.650794
gi|399986331	MSMEI_1913	hypothetical protein	184	283	5.3835e-08	204	0.00105919	TRUE	7.52356	8.14466	0.650177
gi|399990292	MSMEI_5914	cysteinyl-tRNA synthetase	24	37	0.0509	961	0.00498962	FALSE	4.58496	5.20945	0.648649
gi|399986932	MSMEI_2518	4-hydroxy-3-methylbut-2-en-1-yl diphosphate synthase	127	196	5.4161e-06	302	0.00156802	TRUE	6.98868	7.61471	0.647959
gi|399987312	MSMEI_2902	histidyl-tRNA synthetase	22	34	0.060475	1014	0.0052648	FALSE	4.45943	5.08746	0.647059
gi|399986354	MSMEI_1937	hypothetical protein	42	65	0.0088333	712	0.00369678	FALSE	5.39232	6.02237	0.646154
gi|399987356	MSMEI_2946	hypothetical protein	42	65	0.0088333	713	0.00370197	FALSE	5.39232	6.02237	0.646154
gi|399987002[2]	MSMEI_2588	alkanesulfonate monooxygenase	51	80	0.0029306	607	0.00315161	TRUE	5.67243	6.32193	0.6375
gi|399987707	MSMEI_3298	short-chain dehydrogenase	35	55	0.01361	771	0.00400312	FALSE	5.12928	5.78136	0.636364
gi|399987816	MSMEI_3407	transcriptional regulator, AraC family with amidase-like domain protein	42	66	0.006796	685	0.00355659	FALSE	5.39232	6.04439	0.636364
gi|399984742	MSMEI_0314	hypothetical protein	54	85	0.0020355	577	0.00299585	TRUE	5.75489	6.40939	0.635294
gi|399985006	MSMEI_0578	iron-sulfur cluster binding protein	149	235	2.3959e-07	236	0.00122534	TRUE	7.21917	7.87652	0.634043
gi|399990671	MSMEI_6301	O-methyltransferase-like protein	41	65	0.0064397	681	0.00353583	FALSE	5.35755	6.02237	0.630769
gi|399989252	MSMEI_4863	two component system response regulator	51	81	0.0022538	583	0.003027	TRUE	5.67243	6.33985	0.62963
gi|399985352	MSMEI_0925	HAD-superfamily hydrolase	67	107	0.00039	469	0.0024351	TRUE	6.06609	6.74147	0.626168
gi|399991083	MSMEI_6713	30S ribosomal protein S6	33	53	0.01217	766	0.00397715	FALSE	5.04439	5.72792	0.622642
gi|399987793	MSMEI_3384	acyl-CoA ligase FadD31	79	127	9.3389e-05	401	0.00208204	TRUE	6.30378	6.98868	0.622047
gi|399988601	MSMEI_4199	TetR family transcriptional regulator	64	103	0.00042903	480	0.00249221	TRUE	6	6.6865	0.621359
gi|399985860	MSMEI_1440	protease IV Sppa	228	367	2.4734e-11	122	0.000633437	TRUE	7.83289	8.51964	0.621253
gi|399985926	MSMEI_1506	aldehyde dehydrogenase (NAD+)	13	21	0.11599	1133	0.00588266	FALSE	3.70044	4.39232	0.619048
gi|399984632	MSMEI_0204	UvrA-like ABC transporter	97	157	1.1153e-05	320	0.00166147	TRUE	6.59991	7.29462	0.617834
gi|399984724	MSMEI_0296	Esterase LipO	42	68	0.0039629	624	0.00323988	FALSE	5.39232	6.08746	0.617647
gi|399985054	MSMEI_0626	binding-protein-dependent transport system inner membrane protein	21	34	0.043023	929	0.00482347	FALSE	4.39232	5.08746	0.617647
gi|399989873	MSMEI_5488	Zn-dependent hydrolase of the beta-lactamase fold-like protein	85	138	3.5241e-05	359	0.00186397	TRUE	6.40939	7.10852	0.615942
gi|399986504	MSMEI_2087	phosphoglucomutase PgmA	556	903	1.9893e-26	30	0.000155763	TRUE	9.11894	9.81858	0.615725
gi|399984851	MSMEI_0423	aminoglycoside 2'-N-acetyltransferase	8	13	0.21797	1295	0.00672378	FALSE	3	3.70044	0.615385
gi|399989275	MSMEI_4886	Heavy metal translocating P-type ATPase	8	13	0.21797	1296	0.00672897	FALSE	3	3.70044	0.615385
gi|399988980	MSMEI_4583	ABC transporter ATP-binding protein	51	83	0.0013165	556	0.00288681	TRUE	5.67243	6.37504	0.614458
gi|399990659	MSMEI_6289	Ferredoxin-dependent glutamate synthase NADPH (Large subunit) GltB	43	70	0.0031962	613	0.00318276	FALSE	5.42626	6.12928	0.614286
gi|399986769	MSMEI_2355	hypothetical protein	95	155	9.9179e-06	313	0.00162513	TRUE	6.56986	7.27612	0.612903
gi|399989721	MSMEI_5335	Two-component sensor kinase MprB	57	93	0.00063645	506	0.00262721	TRUE	5.83289	6.53916	0.612903
gi|399987399	MSMEI_2989	hypothetical protein	52	85	0.0010643	541	0.00280893	TRUE	5.70044	6.40939	0.611765
gi|399985780	MSMEI_1360	30S ribosomal protein S12	11	18	0.13921	1174	0.00609553	FALSE	3.45943	4.16993	0.611111
gi|399985304	MSMEI_0877	Ketose-bisphosphate aldolase	17	28	0.060253	1013	0.00525961	FALSE	4.08746	4.80735	0.607143
gi|399986748	MSMEI_2334	Cys/Met metabolism pyridoxal-phosphate-dependent enzyme	139	229	4.867e-08	201	0.00104361	TRUE	7.11894	7.8392	0.606987
gi|399988546	MSMEI_4144	3-Deoxy-D-arabino-heptulosonate 7-phosphate (DAHP) synthase (phospho-2-dehydro-3-deoxheptonate aldolase)	154	255	6.542e-09	176	0.000913811	TRUE	7.26679	7.99435	0.603922
gi|399985197	MSMEI_0770	serine/threonine-protein kinase pknG	50	83	0.00093786	530	0.00275182	TRUE	5.64386	6.37504	0.60241
gi|399984480	MSMEI_0051	Pirin domain-containing protein	3	5	0.45115	1540	0.00799585	FALSE	1.58496	2.32193	0.6
gi|399985633	MSMEI_1210	bifunctional 3'-phosphoadenosine 5'-phosphosulfate sulfotransferase/FAD synthetase	15	25	0.071405	1053	0.00546729	FALSE	3.90689	4.64386	0.6
gi|399988207	MSMEI_3804	20S proteasome A and B subunits	12	20	0.10843	1123	0.00583074	FALSE	3.58496	4.32193	0.6
gi|399991120	MSMEI_6750	inner membrane protein translocase component YidC	18	30	0.047593	944	0.00490135	FALSE	4.16993	4.90689	0.6
gi|399988270	MSMEI_3867	GntR family transcriptional regulator	16	27	0.056173	997	0.00517653	FALSE	4	4.75489	0.592593
gi|399990318	MSMEI_5940	hypothetical protein	16	27	0.056173	996	0.00517134	FALSE	4	4.75489	0.592593
gi|399984524	MSMEI_0095	type 11 methyltransferase	55	93	0.00032029	458	0.00237799	TRUE	5.78136	6.53916	0.591398
gi|399987561	MSMEI_3151	cytochrome ubiquinol oxidase subunit	46	78	0.00094963	534	0.00277259	TRUE	5.52356	6.2854	0.589744
gi|399990433	MSMEI_6058	AAA_3 ATPase associated with various cellular activities	159	270	5.9823e-10	147	0.00076324	TRUE	7.31288	8.07682	0.588889
gi|399987549	MSMEI_3139	tryptophan synthase subunit alpha	20	34	0.02979	870	0.00451713	FALSE	4.32193	5.08746	0.588235
gi|399990521	MSMEI_6147	queuine tRNA-ribosyltransferase	50	85	0.00053164	487	0.00252856	TRUE	5.64386	6.40939	0.588235
gi|399987133	MSMEI_2719	ATP/GTP-binding integral membrane protein	114	195	1.0953e-07	220	0.00114226	TRUE	6.83289	7.60733	0.584615
gi|399986406	MSMEI_1989	Non-heme haloperoxidase Hpx	14	24	0.066305	1026	0.0053271	FALSE	3.80735	4.58496	0.583333
gi|399987275	MSMEI_2865	glutamine amidotransferase subunit pdxT	21	36	0.023603	831	0.00431464	FALSE	4.39232	5.16993	0.583333
gi|399990809	MSMEI_6439	DEAD/DEAH box helicase	7	12	0.20251	1276	0.00662513	FALSE	2.80735	3.58496	0.583333
gi|399990941	MSMEI_6571	short-chain dehydrogenase	14	24	0.066305	1027	0.00533229	FALSE	3.80735	4.58496	0.583333
gi|399990046	MSMEI_5666	phosphoribosylformylglycinamidine synthase II	120	206	4.1194e-08	199	0.00103323	TRUE	6.90689	7.6865	0.582524
gi|399990434	MSMEI_6059	hypothetical protein	18	31	0.034916	892	0.00463136	FALSE	4.16993	4.9542	0.580645
gi|399989829	MSMEI_5443	Ferredoxin-dependent glutamate synthase	15	26	0.052019	967	0.00502077	FALSE	3.90689	4.70044	0.576923
gi|399987754	MSMEI_3345	methyltransferase	19	33	0.027581	860	0.00446521	FALSE	4.24793	5.04439	0.575758
gi|399988960	MSMEI_4563	hypothetical protein	42	73	0.00094678	531	0.00275701	TRUE	5.39232	6.18982	0.575342
gi|399988152	MSMEI_3749	DNA polymerase I	73	127	1.1951e-05	325	0.00168744	TRUE	6.18982	6.98868	0.574803
gi|399985809	MSMEI_1389	L-lactate dehydrogenase (Cytochrome) LldD1	117	204	2.4813e-08	192	0.000996885	TRUE	6.87036	7.67243	0.573529
gi|399989160	MSMEI_4766	alkylhydroperoxide reductase	143	250	5.7773e-10	146	0.000758048	TRUE	7.15987	7.96578	0.572
gi|399986327	MSMEI_1909	ATP-dependent DNA helicase II UvrD2	4	7	0.32951	1429	0.00741952	FALSE	2	2.80735	0.571429
gi|399987378	MSMEI_2968	pyrimidine operon regulatory protein PyrR	4	7	0.32951	1431	0.00742991	FALSE	2	2.80735	0.571429
gi|399987949	MSMEI_3540	urease subunit alpha	12	21	0.078231	1063	0.00551921	FALSE	3.58496	4.39232	0.571429
gi|399989021	MSMEI_4626	short-chain dehydrogenase	4	7	0.32951	1430	0.00742471	FALSE	2	2.80735	0.571429
gi|399987455	MSMEI_3045	FeS assembly ATPase SufC	77	135	5.0694e-06	297	0.00154206	TRUE	6.26679	7.07682	0.57037
gi|399986311	MSMEI_1893	TetR family transcriptional regulator	33	58	0.0028325	603	0.00313084	TRUE	5.04439	5.85798	0.568966
gi|399985728	MSMEI_1308	50S ribosomal protein L11	21	37	0.017266	796	0.00413292	FALSE	4.39232	5.20945	0.567568
gi|399987338	MSMEI_2928	Aspartyl-tRNA synthetase	38	67	0.0012575	554	0.00287643	TRUE	5.24793	6.06609	0.567164
gi|399987384	MSMEI_2974	Orotidine 5'-phosphate decarboxylase	17	30	0.032189	883	0.00458463	FALSE	4.08746	4.90689	0.566667
gi|399986933	MSMEI_2519	N-acetyltransferase GCN5	13	23	0.061078	1017	0.00528037	FALSE	3.70044	4.52356	0.565217
gi|399987175	MSMEI_2765	RNA binding protein, contains S1 domain (putative transcriptional accessory protein, RNA binding)	160	284	1.6005e-11	116	0.000602284	TRUE	7.32193	8.14975	0.56338
gi|399989159	MSMEI_4765	alkylhydroperoxidase AhpD	9	16	0.11919	1145	0.00594496	FALSE	3.16993	4	0.5625
gi|399988241	MSMEI_3838	nickel-dependent hydrogenase, large subunit	23	41	0.010849	741	0.00384735	FALSE	4.52356	5.35755	0.560976
gi|399985322	MSMEI_0895	hypothetical protein	74	132	3.9792e-06	292	0.0015161	TRUE	6.20945	7.04439	0.560606
gi|399989332	MSMEI_4943	serine protease htrA	111	200	8.5067e-09	177	0.000919003	TRUE	6.79442	7.64386	0.555
gi|399990024	MSMEI_5644	phosphoribosylformylglycinamidine cyclo-ligase	212	384	8.6958e-16	73	0.000379024	TRUE	7.72792	8.58496	0.552083
gi|399990253	MSMEI_5875	glyoxalase/bleomycin resistance protein/dioxygenase	11	20	0.071554	1054	0.00547248	FALSE	3.45943	4.32193	0.55
gi|399990053	MSMEI_5673	phosphoribosylformylglycinamidine synthase 1	39	71	0.00054256	491	0.00254932	TRUE	5.2854	6.14975	0.549296
gi|399988987	MSMEI_4591	SAM-dependent methyltransferase	17	31	0.023193	828	0.00429907	FALSE	4.08746	4.9542	0.548387
gi|399985323	MSMEI_0896	XRE family transcriptional regulator	65	119	6.1392e-06	304	0.0015784	TRUE	6.02237	6.89482	0.546218
gi|399986477	MSMEI_2060	TetR family transcriptional regulator	6	11	0.18518	1257	0.00652648	FALSE	2.58496	3.45943	0.545455
gi|399989749	MSMEI_5363	bifunctional purine biosynthesis protein purH : phosphoribosylaminoimidazolecarboxamide formyltransferase + inosinemonophosphate cyclohydrolase	25	46	0.0049566	646	0.0033541	FALSE	4.64386	5.52356	0.543478
gi|399987555	MSMEI_3145	pyruvate kinase	102	188	9.5172e-09	180	0.000934579	TRUE	6.67243	7.55459	0.542553
gi|399986409	MSMEI_1992	Flavin-binding monooxygenase	28	52	0.0024913	592	0.00307373	TRUE	4.80735	5.70044	0.538462
gi|399987557	MSMEI_3147	hypothetical protein	7	13	0.14105	1177	0.00611111	FALSE	2.80735	3.70044	0.538462
gi|399987011	MSMEI_2597	transcriptional regulatory protein	15	28	0.026751	856	0.00444444	FALSE	3.90689	4.80735	0.535714
gi|399988527	MSMEI_4125	cell division protein ftsQ	15	28	0.026751	857	0.00444964	FALSE	3.90689	4.80735	0.535714
gi|399988927	MSMEI_4528	pyruvate flavodoxin/ferredoxin oxidoreductase-like protein	155	290	3.7523e-13	96	0.000498442	TRUE	7.27612	8.17991	0.534483
gi|399988926	MSMEI_4527	Thiamine pyrophosphate enzyme-like TPP-binding protein	118	221	2.2295e-10	136	0.000706127	TRUE	6.88264	7.7879	0.533937
gi|399984506	MSMEI_0077	hypothetical protein	32	60	0.0010034	537	0.00278816	TRUE	5	5.90689	0.533333
gi|399985774	MSMEI_1354	iron-containing alcohol dehydrogenase	8	15	0.1082	1122	0.00582555	FALSE	3	3.90689	0.533333
gi|399988581	MSMEI_4179	cytosol aminopeptidase	102	193	2e-09	158	0.000820353	TRUE	6.67243	7.59246	0.528497
gi|399990313	MSMEI_5935	lysyl-tRNA synthetase	65	123	1.7467e-06	278	0.00144341	TRUE	6.02237	6.94251	0.528455
gi|399987002	MSMEI_2588	alkanesulfonate monooxygenase	97	184	4.3036e-09	166	0.00086189	TRUE	6.59991	7.52356	0.527174
gi|399984440	MSMEI_0008	DNA gyrase subunit A	373	708	6.2751e-31	21	0.000109034	TRUE	8.54303	9.46761	0.526836
gi|399985143	MSMEI_0716	Chaperone protein clpB	20	38	0.0081525	703	0.00365005	FALSE	4.32193	5.24793	0.526316
gi|399986789	MSMEI_2375	RNA-binding protein (Contains KH domain)-like protein	10	19	0.064673	1024	0.00531672	FALSE	3.32193	4.24793	0.526316
gi|399988248	MSMEI_3845	hypothetical protein	40	76	0.00016605	423	0.00219626	TRUE	5.32193	6.24793	0.526316
gi|399990154	MSMEI_5776	ATP-dependent DNA helicase RecQ	20	38	0.0081525	702	0.00364486	FALSE	4.32193	5.24793	0.526316
gi|399986664	MSMEI_2248	Luciferase-like protein	11	21	0.050297	958	0.00497404	FALSE	3.45943	4.39232	0.52381
gi|399987433	MSMEI_3023	glucose-6-phosphate 1-dehydrogenase	22	42	0.0051112	648	0.00336449	FALSE	4.45943	5.39232	0.52381
gi|399990104	MSMEI_5725	6-phosphogluconate dehydrogenase	44	84	6.8047e-05	386	0.00200415	TRUE	5.45943	6.39232	0.52381
gi|399987553	MSMEI_3143	glutamate synthase, large subunit	12	23	0.039238	923	0.00479232	FALSE	3.58496	4.52356	0.521739
gi|399988994	MSMEI_4598	acyl-CoA dehydrogenase FadE19	89	171	9.3492e-09	179	0.000929387	TRUE	6.47573	7.41785	0.520468
gi|399988168	MSMEI_3765	alpha/beta hydrolase fold protein	14	27	0.024062	836	0.0043406	FALSE	3.80735	4.75489	0.518519
gi|399989954	MSMEI_5569	acetyl-CoA acyltransferase/thiolase	82	159	2.2414e-08	189	0.000981308	TRUE	6.35755	7.31288	0.515723
gi|399987547	MSMEI_3137	indole-3-glycerol phosphate synthase	17	33	0.011722	753	0.00390966	FALSE	4.08746	5.04439	0.515152
gi|399987581	MSMEI_3172	DoxX protein	19	37	0.0073105	693	0.00359813	FALSE	4.24793	5.20945	0.513514
gi|399990000	MSMEI_5619	acyl-acyl-carrier protein desaturase DesA1	193	376	4.5471e-18	53	0.000275182	TRUE	7.59246	8.55459	0.513298
gi|399987559	MSMEI_3149	transmembrane ATP-binding protein ABC transporter cydD	64	125	5.934e-07	250	0.00129803	TRUE	6	6.96578	0.512
gi|399987118	MSMEI_2704	hypothetical protein	45	88	2.8138e-05	354	0.00183801	TRUE	5.49185	6.45943	0.511364
gi|399989163	MSMEI_4769	acyl-CoA ligase FadD31	23	45	0.0028798	605	0.00314123	TRUE	4.52356	5.49185	0.511111
gi|399988587	MSMEI_4185	lipoyl synthase	52	102	5.9697e-06	303	0.00157321	TRUE	5.70044	6.67243	0.509804
gi|399988229	MSMEI_3826	alcohol dehydrogenase	27	53	0.0011489	547	0.00284008	TRUE	4.75489	5.72792	0.509434
gi|399989342	MSMEI_4953	glucose-1-phosphate adenylyltransferase	29	57	0.00072838	517	0.00268432	TRUE	4.85798	5.83289	0.508772
gi|399988065	MSMEI_3657	hypothetical protein	61	120	8.23e-07	262	0.00136033	TRUE	5.93074	6.90689	0.508333
gi|399989707	MSMEI_5321	UTP--glucose-1-phosphate uridylyltransferase	62	122	6.6081e-07	253	0.0013136	TRUE	5.9542	6.93074	0.508197
gi|399984824	MSMEI_0396	acyl-CoA dehydrogenase	36	71	0.00014992	418	0.0021703	TRUE	5.16993	6.14975	0.507042
gi|399985046	MSMEI_0618	phosphoesterase PA-phosphatase related protein	71	141	6.6e-08	210	0.00109034	TRUE	6.14975	7.13955	0.503546
gi|399988066	MSMEI_3658	hypothetical protein	72	143	5.3062e-08	203	0.001054	TRUE	6.16993	7.15987	0.503497
gi|399985696	MSMEI_1273	Oligopeptide transporter OPT	9	18	0.057611	1001	0.0051973	FALSE	3.16993	4.16993	0.5
gi|399985801	MSMEI_1381	FAD-dependent pyridine nucleotide-disulfide oxidoreductase	9	18	0.057611	1002	0.00520249	FALSE	3.16993	4.16993	0.5
gi|399987407	MSMEI_2997	hypothetical protein	4	8	0.22021	1307	0.00678609	FALSE	2	3	0.5
gi|399987574	MSMEI_3165	inner-membrane translocator	3	6	0.29715	1400	0.00726895	FALSE	1.58496	2.58496	0.5
gi|399987615	MSMEI_3206	Regulatory protein LuxR	27	54	0.00081335	522	0.00271028	TRUE	4.75489	5.75489	0.5
gi|399987656	MSMEI_3247	TetR family transcriptional regulator	12	24	0.027314	859	0.00446002	FALSE	3.58496	4.58496	0.5
gi|399987895	MSMEI_3486	enoyl-CoA hydratase/isomerase	3	6	0.29715	1402	0.00727934	FALSE	1.58496	2.58496	0.5
gi|399987920	MSMEI_3511	hypothetical protein	4	8	0.22021	1308	0.00679128	FALSE	2	3	0.5
gi|399987922	MSMEI_3513	hypothetical protein	4	8	0.22021	1304	0.00677051	FALSE	2	3	0.5
gi|399987958	MSMEI_3549	iron(III) ABC transporter, ATP-binding protein	3	6	0.29715	1399	0.00726376	FALSE	1.58496	2.58496	0.5
gi|399988100	MSMEI_3696	transcriptional regulator IclR	3	6	0.29715	1401	0.00727414	FALSE	1.58496	2.58496	0.5
gi|399988173	MSMEI_3770	apolipoprotein N-acyltransferase	5	10	0.16568	1237	0.00642264	FALSE	2.32193	3.32193	0.5
gi|399988641	MSMEI_4240	Zinc-dependent alcohol dehydrogenase AdhE2	14	28	0.016816	793	0.00411734	FALSE	3.80735	4.80735	0.5
gi|399988777	MSMEI_4378	hypothetical protein	4	8	0.22021	1306	0.00678089	FALSE	2	3	0.5
gi|399988895	MSMEI_4496	two component sensor histidine kinase Devs	11	22	0.034928	894	0.00464174	FALSE	3.45943	4.45943	0.5
gi|399988901	MSMEI_4502	silent information regulator protein Sir2	4	8	0.22021	1303	0.00676532	FALSE	2	3	0.5
gi|399989494	MSMEI_5105	pyridoxamine 5'-phosphate oxidase-like FMN-binding protein	11	22	0.034928	893	0.00463655	FALSE	3.45943	4.45943	0.5
gi|399990810	MSMEI_6440	NUDIX hydrolase	4	8	0.22021	1305	0.0067757	FALSE	2	3	0.5
gi|399988630	MSMEI_4229	acetyl/propionyl-CoA carboxylase (Beta subunit) AccD6	201	409	2.9791e-21	41	0.000212876	TRUE	7.65105	8.67596	0.491443
gi|399989500	MSMEI_5111	serine hydroxymethyltransferase	344	709	1.3154e-36	10	5.19211e-05	TRUE	8.42626	9.46964	0.48519
gi|399986113	MSMEI_1695	pyridine nucleotide-disulfide oxidoreductase dimerization region	43	89	7.9016e-06	309	0.00160436	TRUE	5.42626	6.47573	0.483146
gi|399989664	MSMEI_5277	bifunctional N-acetylglucosamine-1-phosphate uridyltransferase/glucosamine-1-phosphate acetyltransferase	13	27	0.014786	781	0.00405504	FALSE	3.70044	4.75489	0.481481
gi|399990612	MSMEI_6242	rieske (2Fe-2S) protein	45	94	3.5714e-06	290	0.00150571	TRUE	5.49185	6.55459	0.478723
gi|399987253	MSMEI_2843	two component transcriptional regulator Trcr	11	23	0.023978	833	0.00432503	FALSE	3.45943	4.52356	0.478261
gi|399985635	MSMEI_1212	hypothetical protein	10	21	0.030633	875	0.00454309	FALSE	3.32193	4.39232	0.47619
gi|399989428	MSMEI_5039	O-methyltransferase Omt	20	42	0.0019789	575	0.00298546	TRUE	4.32193	5.39232	0.47619
gi|399988007	MSMEI_3598	hypothetical protein	9	19	0.039234	922	0.00478712	FALSE	3.16993	4.24793	0.473684
gi|399987506	MSMEI_3096	DNA polymerase III subunit alpha	131	277	6.3189e-16	68	0.000353063	TRUE	7.03342	8.11374	0.472924
gi|399985311	MSMEI_0884	carboxymuconolactone decarboxylase	24	51	0.00055025	493	0.00255971	TRUE	4.58496	5.67243	0.470588
gi|399989476	MSMEI_5087	4-hydroxy-3-methylbut-2-enyl diphosphate reductase	8	17	0.050402	959	0.00497923	FALSE	3	4.08746	0.470588
gi|399990156	MSMEI_5778	4-hydroxy-2-oxovalerate aldolase (Hoa) / pyruvate carboxyltransferase	24	51	0.00055025	494	0.0025649	TRUE	4.58496	5.67243	0.470588
gi|399990749	MSMEI_6379	transcriptional regulator, TetR	15	32	0.0063151	677	0.00351506	FALSE	3.90689	5	0.46875
gi|399987078	MSMEI_2664	hypothetical protein	26	56	0.00024253	442	0.00229491	TRUE	4.70044	5.80735	0.464286
gi|399986964	MSMEI_2550	hypothetical protein	71	153	1e-09	152	0.0007892	TRUE	6.14975	7.25739	0.464052
gi|399990345	MSMEI_5967	LysR family transcriptional regulator	18	39	0.0021585	582	0.00302181	TRUE	4.16993	5.2854	0.461538
gi|399990441	MSMEI_6066	transcriptional regulator PadR-like protein	24	52	0.00038002	465	0.00241433	TRUE	4.58496	5.70044	0.461538
gi|399989387	MSMEI_4998	FO synthase	261	571	3.5115e-33	18	9.34579e-05	TRUE	8.02791	9.15735	0.457093
gi|399985354	MSMEI_0927	glutamyl-tRNA reductase	170	372	3.6802e-22	39	0.000202492	TRUE	7.40939	8.53916	0.456989
gi|399988579	MSMEI_4177	aminomethyltransferase	15	33	0.004309	626	0.00325026	FALSE	3.90689	5.04439	0.454545
gi|399989564	MSMEI_5175	ABC-type amino acid transport system, permease and periplasmic component	5	11	0.10956	1124	0.00583593	FALSE	2.32193	3.45943	0.454545
gi|399989722	MSMEI_5336	Two-component system response regulator	50	110	1.372e-07	227	0.00117861	TRUE	5.64386	6.78136	0.454545
gi|399988216	MSMEI_3813	AAA ATPase Arc	201	443	2.0228e-26	31	0.000160955	TRUE	7.65105	8.79116	0.453725
gi|399989312	MSMEI_4923	Major facilitator superfamily MFS_1	14	31	0.0054333	656	0.00340602	FALSE	3.80735	4.9542	0.451613
gi|399988186	MSMEI_3783	precorrin-3B C17-methyltransferase	142	315	1.9768e-19	47	0.000244029	TRUE	7.14975	8.29921	0.450794
gi|399984853	MSMEI_0425	allophanate hydrolase subunit 1	30	67	3.2518e-05	356	0.00184839	TRUE	4.90689	6.06609	0.447761
gi|399986797	MSMEI_2383	dienelactone hydrolase	32	72	1.438e-05	329	0.0017082	TRUE	5	6.16993	0.444444
gi|399987119	MSMEI_2705	diguanylate cyclase	4	9	0.14366	1195	0.00620457	FALSE	2	3.16993	0.444444
gi|399989183	MSMEI_4790	1,4-alpha-glucan-branching protein	4	9	0.14366	1194	0.00619938	FALSE	2	3.16993	0.444444
gi|399989274	MSMEI_4885	hypothetical protein	8	18	0.033685	888	0.00461059	FALSE	3	4.16993	0.444444
gi|399990003	MSMEI_5622	phosphate transport system regulator	170	383	6.6458e-24	36	0.000186916	TRUE	7.40939	8.5812	0.443864
gi|399988124	MSMEI_3720	excinuclease ABC subunit A	55	124	1.0608e-08	183	0.000950156	TRUE	5.78136	6.9542	0.443548
gi|399987580	MSMEI_3171	RDD domain-containing protein	11	25	0.010946	745	0.00386812	FALSE	3.45943	4.64386	0.44
gi|399985315	MSMEI_0888	acyl-ACP thioesterase	7	16	0.0431	930	0.00482866	FALSE	2.80735	4	0.4375
gi|399987005	MSMEI_2591	30S ribosomal protein S15	45	103	1.3078e-07	226	0.00117342	TRUE	5.49185	6.6865	0.436893
gi|399988561	MSMEI_4159	anthranilate phosphoribosyltransferase	62	142	5.3211e-10	145	0.000752856	TRUE	5.9542	7.14975	0.43662
gi|399987767	MSMEI_3358	esterase	24	55	0.00012132	410	0.00212876	TRUE	4.58496	5.78136	0.436364
gi|399987480	MSMEI_3070	enoyl-acyl-carrier-protein reductase, InhA	39	90	6.9e-07	256	0.00132918	TRUE	5.2854	6.49185	0.433333
gi|399987000	MSMEI_2586	tRNA pseudouridine synthase B	57	132	1.5284e-09	154	0.000799585	TRUE	5.83289	7.04439	0.431818
gi|399984852	MSMEI_0424	Urea amidolyase related protein	25	58	6.606e-05	383	0.00198858	TRUE	4.64386	5.85798	0.431034
gi|399990615	MSMEI_6245	seryl-tRNA synthetase	20	47	0.00029153	447	0.00232087	TRUE	4.32193	5.55459	0.425532
gi|399987558	MSMEI_3148	Component linked with the assembly of cytochrome' ABC transporter ATP-binding protein CydC	85	200	4.4584e-14	85	0.000441329	TRUE	6.40939	7.64386	0.425
gi|399989365	MSMEI_4976	Tetrahydrodipicolinate N-succinyltransferase	19	45	0.00036279	463	0.00240395	TRUE	4.24793	5.49185	0.422222
gi|399987437	MSMEI_3027	Quinone reductase qor (NADPH:quinone reductase) (Zeta-crystallin protein)	18	43	0.00045134	483	0.00250779	TRUE	4.16993	5.42626	0.418605
gi|399989711	MSMEI_5325	IclR family transcriptional regulator	18	43	0.00045134	482	0.0025026	TRUE	4.16993	5.42626	0.418605
gi|399987003	MSMEI_2589	iron (Metal) dependent repressor, DtxR family	20	48	0.00019534	428	0.00222222	TRUE	4.32193	5.58496	0.416667
gi|399989051	MSMEI_4657	TetR family transcriptional regulator	10	24	0.0091663	729	0.00378505	FALSE	3.32193	4.58496	0.416667
gi|399989953	MSMEI_5568	enoyl-CoA hydratase/3-hydroxyacyl-CoA dehydrogenase	40	96	1.1762e-07	221	0.00114746	TRUE	5.32193	6.58496	0.416667
gi|399987472	MSMEI_3062	aconitate hydratase Acn (citrate hydro-lyase) (aconitase)	37	89	3.2681e-07	240	0.00124611	TRUE	5.20945	6.47573	0.41573
gi|399989169	MSMEI_4776	glutamate racemase	22	53	8.493e-05	396	0.00205607	TRUE	4.45943	5.72792	0.415094
gi|399985773	MSMEI_1353	LysR family transcriptional regulator	17	41	0.00056126	496	0.00257529	TRUE	4.08746	5.35755	0.414634
gi|399984527	MSMEI_0098	acyl-CoA dehydrogenase FadE2	12	29	0.003843	621	0.0032243	FALSE	3.58496	4.85798	0.413793
gi|399985188	MSMEI_0761	F420-dependent glucose-6-phosphate dehydrogenase	88	216	4.8677e-16	66	0.000342679	TRUE	6.45943	7.75489	0.407407
gi|399988519	MSMEI_4117	erythromycin esterase	11	27	0.0048068	644	0.00334372	FALSE	3.45943	4.75489	0.407407
gi|399988996	MSMEI_4600	acetyl-/propionyl-CoA carboxylase (Beta subunit) AccD1	24	59	2.4735e-05	351	0.00182243	TRUE	4.58496	5.88264	0.40678
gi|399986969	MSMEI_2555	cobyrinic acid A,C-diamide synthase	13	32	0.0020309	576	0.00299065	TRUE	3.70044	5	0.40625
gi|399988056	MSMEI_3648	GTP-binding protein engA	88	217	3.2733e-16	65	0.000337487	TRUE	6.45943	7.76155	0.40553
gi|399988698	MSMEI_4297	phosphatase	50	124	6.2089e-10	148	0.000768432	TRUE	5.64386	6.9542	0.403226
gi|399986560	MSMEI_2144	hypothetical protein	33	82	5.0155e-07	247	0.00128245	TRUE	5.04439	6.35755	0.402439
gi|399985877	MSMEI_1457	GAF sensor signal transduction histidine kinase	8	20	0.014497	777	0.00403427	FALSE	3	4.32193	0.4
gi|399989261	MSMEI_4872	alpha/beta hydrolase fold protein	20	50	8.6315e-05	397	0.00206127	TRUE	4.32193	5.64386	0.4
gi|399990620	MSMEI_6250	prephenate dehydratase PheA	4	10	0.091754	1098	0.00570093	FALSE	2	3.32193	0.4
gi|399989949	MSMEI_5564	Luciferase-like protein	16	41	0.00030291	454	0.00235722	TRUE	4	5.35755	0.390244
gi|399989430	MSMEI_5041	silent information regulator protein Sir2	21	54	3.0491e-05	355	0.0018432	TRUE	4.39232	5.75489	0.388889
gi|399989096	MSMEI_4702	acyl-CoA dehydrogenase fadE1	12	31	0.0016499	567	0.00294393	TRUE	3.58496	4.9542	0.387097
gi|399987966	MSMEI_3557	glycine dehydrogenase GcvB	130	339	1.767e-26	29	0.000150571	TRUE	7.02237	8.40514	0.383481
gi|399990026	MSMEI_5646	amidophosphoribosyltransferase purF	25	66	2.5229e-06	282	0.00146417	TRUE	4.64386	6.04439	0.378788
gi|399985320	MSMEI_0893	hypothetical protein	28	74	5.9876e-07	251	0.00130322	TRUE	4.80735	6.20945	0.378378
gi|399986963	MSMEI_2549	pyridine nucleotide-disulfide oxidoreductase dimerization region	6	16	0.022838	827	0.00429387	FALSE	2.58496	4	0.375
gi|399989522	MSMEI_5133	lipolytic enzyme, G-D-S-L	9	24	0.0048336	645	0.00334891	FALSE	3.16993	4.58496	0.375
gi|399990654	MSMEI_6284	6-oxohexanoate dehydrogenase	3	8	0.11868	1142	0.00592939	FALSE	1.58496	3	0.375
gi|399988069	MSMEI_3661	inorganic polyphosphate/ATP-NAD kinase	44	119	1.1139e-10	132	0.000685358	TRUE	5.45943	6.89482	0.369748
gi|399988985	MSMEI_4588	diacylglycerol O-acyltransferase	78	211	7.3321e-18	54	0.000280374	TRUE	6.2854	7.7211	0.369668
gi|399991112	MSMEI_6742	Thioredoxin reductase	18	49	3.6241e-05	361	0.00187435	TRUE	4.16993	5.61471	0.367347
gi|399988995	MSMEI_4599	acetyl-/propionyl-coenzyme A carboxylase alpha chain	22	60	4.5301e-06	295	0.00153167	TRUE	4.45943	5.90689	0.366667
gi|399985246	MSMEI_0819	AsnC family transcriptional regulator	4	11	0.05752	999	0.00518692	FALSE	2	3.45943	0.363636
gi|399989438	MSMEI_5049	short-chain dehydrogenase	12	33	0.00068737	512	0.00265836	TRUE	3.58496	5.04439	0.363636
gi|399990044	MSMEI_5664	abortive infection protein	4	11	0.05752	1000	0.00519211	FALSE	2	3.45943	0.363636
gi|399990079	MSMEI_5699	short-chain dehydrogenase	8	22	0.0059693	670	0.00347871	FALSE	3	4.45943	0.363636
gi|399989817	MSMEI_5431	Ku70/Ku80 protein	5	14	0.028548	865	0.00449117	FALSE	2.32193	3.80735	0.357143
gi|399990500	MSMEI_6126	D-amino acid dehydrogenase	32	90	8.9402e-09	178	0.000924195	TRUE	5	6.49185	0.355556
gi|399985732	MSMEI_1312	Mycolic acid synthase UmaA	11	31	0.00083773	524	0.00272066	TRUE	3.45943	4.9542	0.354839
gi|399987087	MSMEI_2673	LexA repressor	6	17	0.014394	776	0.00402908	FALSE	2.58496	4.08746	0.352941
gi|399986398	MSMEI_1981	short-chain dehydrogenase	7	20	0.0073396	694	0.00360332	FALSE	2.80735	4.32193	0.35
gi|399989002	MSMEI_4606	ATP/GTP-binding site motif A	78	224	2.71e-20	44	0.000228453	TRUE	6.2854	7.80735	0.348214
gi|399990395	MSMEI_6019	hypothetical protein	8	23	0.0037742	619	0.00321391	FALSE	3	4.52356	0.347826
gi|399988553	MSMEI_4151	Cyclase/dehydrase	15	44	4.0869e-05	367	0.0019055	TRUE	3.90689	5.45943	0.340909
gi|399986451	MSMEI_2034	alcohol dehydrogenase, zinc-binding protein	106	315	4.4977e-29	27	0.000140187	TRUE	6.72792	8.29921	0.336508
gi|399985152	MSMEI_0725	hypothetical protein	22	66	3.13e-07	239	0.00124091	TRUE	4.45943	6.04439	0.333333
gi|399985244	MSMEI_0817	carboxylate-amine ligase	2	6	0.15358	1218	0.00632399	FALSE	1	2.58496	0.333333
gi|399985266	MSMEI_0839	ATPase	2	6	0.15358	1219	0.00632918	FALSE	1	2.58496	0.333333
gi|399985808	MSMEI_1388	Coenzyme pqq synthesis protein E pqqE	4	12	0.035468	896	0.00465213	FALSE	2	3.58496	0.333333
gi|399987114	MSMEI_2700	integral membrane alanine and leucine rich protein	8	24	0.0023649	591	0.00306854	TRUE	3	4.58496	0.333333
gi|399989507	MSMEI_5118	Short-chain Z-isoprenyl diphosphate synthetase	6	18	0.0089668	716	0.00371755	FALSE	2.58496	4.16993	0.333333
gi|399990928	MSMEI_6558	1-aminocyclopropane-1-carboxylate deaminase	1	3	0.34845	1454	0.00754932	FALSE	0	1.58496	0.333333
gi|399990994	MSMEI_6624	excinuclease ABC	3	9	0.072542	1056	0.00548287	FALSE	1.58496	3.16993	0.333333
gi|399991049	MSMEI_6679	TetR family transcriptional regulator	4	12	0.035468	897	0.00465732	FALSE	2	3.58496	0.333333
gi|399988253	MSMEI_3850	two component sensor histidine kinase Devs	32	97	3.9157e-10	141	0.000732087	TRUE	5	6.59991	0.329897
gi|399987945	MSMEI_3536	Membrane NADH dehydrogenase NdhA	106	322	1.9418e-30	24	0.000124611	TRUE	6.72792	8.33092	0.329193
gi|399988989	MSMEI_4593	dihydrolipoamide S-acetyltransferase E2 component PdhC	24	73	5.6708e-08	207	0.00107477	TRUE	4.58496	6.18982	0.328767
gi|399989181	MSMEI_4788	glycogen phosphorylase	24	73	5.6708e-08	206	0.00106957	TRUE	4.58496	6.18982	0.328767
gi|399986380	MSMEI_1963	GntR family transcriptional regulator	15	46	1.6263e-05	333	0.00172897	TRUE	3.90689	5.52356	0.326087
gi|399987956	MSMEI_3547	6-phosphogluconate dehydrogenase	44	135	9.4962e-14	89	0.000462098	TRUE	5.45943	7.07682	0.325926
gi|399988070	MSMEI_3662	cytotoxin/hemolysin, TlyA	12	38	6.8643e-05	387	0.00200935	TRUE	3.58496	5.24793	0.315789
gi|399987038	MSMEI_2624	cell division protein FtsK	44	142	3.7254e-15	78	0.000404984	TRUE	5.45943	7.14975	0.309859
gi|399989717	MSMEI_5331	Large-conductance mechanosensitive channel	4	13	0.02155	821	0.00426272	FALSE	2	3.70044	0.307692
gi|399991094	MSMEI_6724	Polar amino acid ABC transporter, inner membrane subunit	4	13	0.02155	822	0.00426791	FALSE	2	3.70044	0.307692
gi|399986575	MSMEI_2159	Helix-turn-helix domain protein	28	93	1.1158e-10	133	0.00069055	TRUE	4.80735	6.53916	0.301075
gi|399985449(+1)	MSMEI_1022	Sodium/alanine symporter	6	20	0.003372	614	0.00318795	FALSE	2.58496	4.32193	0.3
gi|399986734	MSMEI_2318	D-3-phosphoglycerate dehydrogenase	147	498	5.4381e-52	6	3.11526e-05	TRUE	7.19967	8.96	0.295181
gi|399985173	MSMEI_0746	cytochrome P450 FAS1	10	35	5.6997e-05	375	0.00194704	TRUE	3.32193	5.12928	0.285714
gi|399985516	MSMEI_1089	Cobalamin synthesis protein P47K	2	7	0.090316	1092	0.00566978	FALSE	1	2.80735	0.285714
gi|399986627	MSMEI_2211	rieske (2Fe-2S) protein	8	28	0.00033645	460	0.00238837	TRUE	3	4.80735	0.285714
gi|399989510	MSMEI_5121	hypothetical protein	6	21	0.0020387	578	0.00300104	TRUE	2.58496	4.39232	0.285714
gi|399990316	MSMEI_5938	pantothenate synthetase	2	7	0.090316	1093	0.00567497	FALSE	1	2.80735	0.285714
gi|399986726	MSMEI_2310	DoxX protein	15	53	5.6078e-07	249	0.00129283	TRUE	3.90689	5.72792	0.283019
gi|399984466	MSMEI_0036	FHA-domain-containing proteins (Secreted PROTEIN)	3	11	0.025721	850	0.00441329	FALSE	1.58496	3.45943	0.272727
gi|399988744	MSMEI_4344	L-threonine aldolase	3	11	0.025721	849	0.0044081	FALSE	1.58496	3.45943	0.272727
gi|399990728	MSMEI_6358	TetR family transcriptional regulator	3	11	0.025721	848	0.00440291	FALSE	1.58496	3.45943	0.272727
gi|399987497	MSMEI_3087	isoleucyl-tRNA synthetase	7	26	0.00038385	467	0.00242471	TRUE	2.80735	4.70044	0.269231
gi|399987376	MSMEI_2966	beta-lactamase	15	56	1.2481e-07	223	0.00115784	TRUE	3.90689	5.80735	0.267857
gi|399990050	MSMEI_5670	M18 family aminopeptidase 2	70	269	2.2782e-32	19	9.86501e-05	TRUE	6.12928	8.07146	0.260223
gi|399989536	MSMEI_5147	alcohol dehydrogenase	8	31	7.2514e-05	390	0.00202492	TRUE	3	4.9542	0.258065
gi|399987778	MSMEI_3369	Haloacid dehalogenase, type II	14	55	8.244e-08	213	0.00110592	TRUE	3.80735	5.78136	0.254545
gi|399985252	MSMEI_0825	Multisubunit Na+/H+ antiporter MnhE subunit-like protein	2	8	0.052068	970	0.00503634	FALSE	1	3	0.25
gi|399985760	MSMEI_1340	FAD dependent oxidoreductase	2	8	0.052068	968	0.00502596	FALSE	1	3	0.25
gi|399985885	MSMEI_1465	O-methyltransferase	1	4	0.19643	1269	0.00658878	FALSE	0	2	0.25
gi|399986204	MSMEI_1786	F420-0:gamma-glutamyl ligase	10	40	4.4213e-06	294	0.00152648	TRUE	3.32193	5.32193	0.25
gi|399986632	MSMEI_2216	(NiFe) hydrogenase maturation protein HypF	1	4	0.19643	1266	0.00657321	FALSE	0	2	0.25
gi|399987278	MSMEI_2868	glyoxalase/bleomycin resistance protein/dioxygenase	1	4	0.19643	1265	0.00656802	FALSE	0	2	0.25
gi|399987568	MSMEI_3158	Two-component system response regulator	1	4	0.19643	1267	0.0065784	FALSE	0	2	0.25
gi|399988184	MSMEI_3781	cobalamin biosynthesis protein CobG	4	16	0.0044882	628	0.00326064	FALSE	2	4	0.25
gi|399988267	MSMEI_3864	hypothetical protein	7	28	0.00013518	413	0.00214434	TRUE	2.80735	4.80735	0.25
gi|399988532	MSMEI_4130	phospho-N-acetylmuramoyl-pentapeptide-transferase	1	4	0.19643	1268	0.00658359	FALSE	0	2	0.25
gi|399990312	MSMEI_5934	protein lsr2	2	8	0.052068	969	0.00503115	FALSE	1	3	0.25
gi|399988086	MSMEI_3681	argininosuccinate synthase	75	302	1.2732e-37	9	4.6729e-05	TRUE	6.22882	8.2384	0.248344
gi|399986034	MSMEI_1616	alpha/beta hydrolase fold protein	18	74	2.0002e-10	135	0.000700935	TRUE	4.16993	6.20945	0.243243
gi|399988693	MSMEI_4292	Isochorismatase hydrolase	9	37	8.1154e-06	311	0.00161475	TRUE	3.16993	5.20945	0.243243
gi|399986308	MSMEI_1890	hypothetical protein	11	47	2.9293e-07	238	0.00123572	TRUE	3.45943	5.55459	0.234043
gi|399985526	MSMEI_1101	Polyprenyl-diphosphate synthase GrcC2	21	90	8.763e-13	101	0.000524403	TRUE	4.39232	6.49185	0.233333
gi|399988088	MSMEI_3683	ornithine carbamoyltransferase	12	52	5.5919e-08	205	0.00106438	TRUE	3.58496	5.70044	0.230769
gi|399987401	MSMEI_2991	bifunctional riboflavin biosynthesis protein ribG : diaminohydroxyphosphoribosylaminopyrimidine deaminase + 5-amino-6-(5-phosphoribosylamino) uracil reductase	2	9	0.029524	868	0.00450675	FALSE	1	3.16993	0.222222
gi|399985447(+1)	MSMEI_1020	SAM-dependent methyltransferase	7	32	1.5619e-05	331	0.00171859	TRUE	2.80735	5	0.21875
gi|399990819	MSMEI_6449	nitroreductase	14	64	6.9643e-10	150	0.000778816	TRUE	3.80735	6	0.21875
gi|399987089	MSMEI_2675	NrdR family transcriptional regulator	10	46	1.7776e-07	228	0.0011838	TRUE	3.32193	5.52356	0.217391
gi|399987479	MSMEI_3069	3-oxoacyl-(Acyl-carrier-protein) reductase FabG1	7	33	8.9893e-06	312	0.00161994	TRUE	2.80735	5.04439	0.212121
gi|399989754	MSMEI_5368	Luciferase family protein	16	78	2.8633e-12	108	0.000560748	TRUE	4	6.2854	0.205128
gi|399989196	MSMEI_4806	ATP:cob(I)alamin adenosyltransferase	11	54	6.4272e-09	173	0.000898235	TRUE	3.45943	5.75489	0.203704
gi|399986115	MSMEI_1697	Pseudouridine synthase	1	5	0.10781	1120	0.00581516	FALSE	0	2.32193	0.2
gi|399988017	MSMEI_3608	AMP-dependent synthetase and ligase	1	5	0.10781	1119	0.00580997	FALSE	0	2.32193	0.2
gi|399989331	MSMEI_4942	sec-independent protein translocase tatB	3	15	0.0027682	602	0.00312565	TRUE	1.58496	3.90689	0.2
gi|399989527	MSMEI_5138	enoyl-CoA hydratase/isomerase	1	5	0.10781	1118	0.00580478	FALSE	0	2.32193	0.2
gi|399989902	MSMEI_5517	oxidoreductase	4	20	0.00048465	486	0.00252336	TRUE	2	4.32193	0.2
gi|399990537	MSMEI_6164	hypothetical protein	5	25	8.7031e-05	398	0.00206646	TRUE	2.32193	4.64386	0.2
gi|399986151	MSMEI_1733	ribonuclease Z	2	11	0.0091202	725	0.00376428	FALSE	1	3.45943	0.181818
gi|399986755	MSMEI_2341	Dak phosphatase	2	11	0.0091202	727	0.00377466	FALSE	1	3.45943	0.181818
gi|399990182	MSMEI_5804	colanic acid biosynthesis glycosyl transferase wcaI	2	11	0.0091202	726	0.00376947	FALSE	1	3.45943	0.181818
gi|399989604	MSMEI_5215	hypothetical protein	9	51	3.3524e-09	162	0.000841121	TRUE	3.16993	5.67243	0.176471
gi|399985676	MSMEI_1253	aldehyde oxidase and xanthine dehydrogenase molybdopterin binding protein	4	23	8.4715e-05	395	0.00205088	TRUE	2	4.52356	0.173913
gi|399985343	MSMEI_0916	exopolyphosphatase	34	202	1.87e-33	16	8.30737e-05	TRUE	5.08746	7.65821	0.168317
gi|399987427	MSMEI_3017	galactitol-1-phosphate 5-dehydrogenase	1	6	0.058002	1006	0.00522326	FALSE	0	2.58496	0.166667
gi|399987432	MSMEI_3022	oxppcycle protein OpcA	2	12	0.0049868	647	0.00335929	FALSE	1	3.58496	0.166667
gi|399988151	MSMEI_3748	hypothetical protein	1	6	0.058002	1007	0.00522845	FALSE	0	2.58496	0.166667
gi|399989165	MSMEI_4772	hypothetical protein	1	6	0.058002	1005	0.00521807	FALSE	0	2.58496	0.166667
gi|399989463	MSMEI_5074	aminotransferase class-III	1	6	0.058002	1004	0.00521288	FALSE	0	2.58496	0.166667
gi|399990017	MSMEI_5637	sulfur metabolism protein, SseC2	1	6	0.058002	1008	0.00523364	FALSE	0	2.58496	0.166667
gi|399990655	MSMEI_6285	Luciferase-like protein	5	30	4.7657e-06	296	0.00153686	TRUE	2.32193	4.90689	0.166667
gi|399990867	MSMEI_6497	hypothetical protein	4	24	4.6826e-05	370	0.00192108	TRUE	2	4.58496	0.166667
gi|399989178	MSMEI_4785	ATP-dependent DNA helicase DinG	3	19	0.00025843	443	0.0023001	TRUE	1.58496	4.24793	0.157895
gi|399985008	MSMEI_0580	GntR family transcriptional regulator	2	13	0.0027022	600	0.00311526	TRUE	1	3.70044	0.153846
gi|399988991	MSMEI_4595	pyruvate dehydrogenase E1 component (Alpha subunit) PdhA	12	79	1.1564e-14	83	0.000430945	TRUE	3.58496	6.30378	0.151899
gi|399985234	MSMEI_0807	Thiamine biosynthesis protein thiC	9	60	1.6525e-11	118	0.000612669	TRUE	3.16993	5.90689	0.15
gi|399984722	MSMEI_0294	glycolate oxidase FAD-linked subunit	9	61	9.0573e-12	112	0.000581516	TRUE	3.16993	5.93074	0.147541
gi|399986210	MSMEI_1792	phosphomannomutase PmmA	1	7	0.030733	876	0.00454829	FALSE	0	2.80735	0.142857
gi|399986971	MSMEI_2557	integral membrane efflux protein EfpA	2	14	0.0014528	560	0.00290758	TRUE	1	3.80735	0.142857
gi|399989554	MSMEI_5165	hypothetical protein	1	7	0.030733	877	0.00455348	FALSE	0	2.80735	0.142857
gi|399988550	MSMEI_4148	1-acylglycerol-3-phosphate O-acyltransferase	7	50	4.2538e-10	142	0.000737279	TRUE	2.80735	5.64386	0.14
gi|399984895	MSMEI_0467	GntR family transcriptional regulator	5	37	6.8813e-08	211	0.00109553	TRUE	2.32193	5.20945	0.135135
gi|399985254	MSMEI_0827	NADH-ubiquinone oxidoreductase chain 4L	2	15	0.0007756	520	0.0026999	TRUE	1	3.90689	0.133333
gi|399988814	MSMEI_4415	3-phosphoadenosine 5-phosphosulfate reductase cysH	4	30	1.2138e-06	272	0.00141225	TRUE	2	4.90689	0.133333
gi|399988537	MSMEI_4135	S-adenosyl-methyltransferase MraW	13	98	4.8516e-19	50	0.000259605	TRUE	3.70044	6.61471	0.132653
gi|399985206	MSMEI_0779	ABC transporter ATP-binding protein	1	8	0.01609	789	0.00409657	FALSE	0	3	0.125
gi|399989351	MSMEI_4962	AAA ATPase BioC	2	16	0.00041151	474	0.00246106	TRUE	1	4	0.125
gi|399989969	MSMEI_5584	Cyclase/dehydrase	1	8	0.01609	787	0.00408619	FALSE	0	3	0.125
gi|399990672	MSMEI_6302	NAD-dependent epimerase/dehydratase	1	8	0.01609	788	0.00409138	FALSE	0	3	0.125
gi|399984833	MSMEI_0405	Flavin reductase-like, FMN-binding protein	4	33	1.8593e-07	232	0.00120457	TRUE	2	5.04439	0.121212
gi|399989874	MSMEI_5489	enoyl-CoA hydratase/isomerase	6	50	9.5393e-11	131	0.000680166	TRUE	2.58496	5.64386	0.12
gi|399990356	MSMEI_5978	Non-ribosomal peptide synthase	13	114	2.338e-23	38	0.0001973	TRUE	3.70044	6.83289	0.114035
gi|399984640	MSMEI_0212	ECF-family RNA polymerase sigma factor	1	9	0.0083437	707	0.00367082	FALSE	0	3.16993	0.111111
gi|399988640	MSMEI_4239	LuxR family transcriptional regulator	2	18	0.00011399	408	0.00211838	TRUE	1	4.16993	0.111111
gi|399987901	MSMEI_3492	hypothetical protein	16	158	2.6449e-33	17	8.82658e-05	TRUE	4	7.30378	0.101266
gi|399986994	MSMEI_2580	hypothetical protein	1	10	0.0042928	625	0.00324507	FALSE	0	3.32193	0.1
gi|399986635	MSMEI_2219	hydrogenase expression/formation protein HypE	2	21	1.6081e-05	332	0.00172378	TRUE	1	4.39232	0.0952381
gi|399988183	MSMEI_3780	taurine dioxygenase	13	154	1.5696e-34	14	7.26895e-05	TRUE	3.70044	7.26679	0.0844156
gi|399986780	MSMEI_2366	protein-pii uridylyltransferase glnD	5	62	7.2226e-15	79	0.000410177	TRUE	2.32193	5.9542	0.0806452
gi|399989037	MSMEI_4643	MerR family transcriptional regulator	3	40	3.3792e-10	139	0.000721703	TRUE	1.58496	5.32193	0.075
gi|399989298	MSMEI_4909	glycolate oxidase FAD-linked subunit	8	107	2.8172e-25	32	0.000166147	TRUE	3	6.74147	0.0747664
gi|399990329	MSMEI_5951	hypoxanthine-guanine phosphoribosyltransferase hpt	3	44	2.2909e-11	121	0.000628245	TRUE	1.58496	5.45943	0.0681818
gi|399989892	MSMEI_5507	Histidinol dehydrogenase 1	1	15	0.0001429	415	0.00215472	TRUE	0	3.90689	0.0666667
gi|399990530	MSMEI_6156	diacylglycerol O-acyltransferase	1	15	0.0001429	416	0.00215992	TRUE	0	3.90689	0.0666667
gi|399986718	MSMEI_2302	DNA ligase	6	96	7.1189e-24	37	0.000192108	TRUE	2.58496	6.58496	0.0625
gi|399989177	MSMEI_4784	nicotinate phosphoribosyltransferase	4	67	3.2282e-17	59	0.000306334	TRUE	2	6.06609	0.0597015
gi|399986739	MSMEI_2323	glutamyl-tRNA synthetase	2	36	6.3057e-10	149	0.000773624	TRUE	1	5.16993	0.0555556
gi|399987730	MSMEI_3321	glutamyl-tRNA(Gln) amidotransferase subunit A	0.1	2	0.25116	1351	0.00701454	FALSE	-3.32193	1	0.05
gi|399988171	MSMEI_3768	hypothetical protein	0.1	2	0.25116	1349	0.00700415	FALSE	-3.32193	1	0.05
gi|399988485	MSMEI_4082	ATP phosphoribosyltransferase	1	20	4.3926e-06	293	0.00152129	TRUE	0	4.32193	0.05
gi|399990484	MSMEI_6109	NAD-dependent glutamate dehydrogenase Gdh	0.1	2	0.25116	1350	0.00700935	FALSE	-3.32193	1	0.05
gi|399988352	MSMEI_3949	transcriptional regulator, CdaR	2	41	1.9814e-11	120	0.000623053	TRUE	1	5.35755	0.0487805
gi|399985387	MSMEI_0960	hypothetical protein	3	63	5.0835e-17	60	0.000311527	TRUE	1.58496	5.97728	0.047619
gi|399990001	MSMEI_5620	TIM-barrel enzyme, NifR3 family	2	46	6.0783e-13	97	0.000503635	TRUE	1	5.52356	0.0434783
gi|399986139	MSMEI_1721	L-lysine-epsilon aminotransferase	2	48	1.5e-13	92	0.000477674	TRUE	1	5.58496	0.0416667
gi|399986570	MSMEI_2154	3-oxoacyl-acyl-carrier protein reductase fabG2	1	25	1.292e-07	225	0.00116822	TRUE	0	4.64386	0.04
gi|399986040	MSMEI_1622	D-alanyl-D-alanine carboxypeptidase Dacb2	1	26	6.3586e-08	209	0.00108515	TRUE	0	4.70044	0.0384615
gi|399986205	MSMEI_1787	LPPG:FO 2-phospho-L-lactate transferase	0.1	3	0.11711	1137	0.00590343	FALSE	-3.32193	1.58496	0.0333333
gi|399988190	MSMEI_3787	precorrin-4 C11-methyltransferase	0.1	3	0.11711	1140	0.005919	FALSE	-3.32193	1.58496	0.0333333
gi|399989556	MSMEI_5167	SAM-dependent methyltransferase	0.1	3	0.11711	1138	0.00590862	FALSE	-3.32193	1.58496	0.0333333
gi|399990804	MSMEI_6434	ATPase	0.1	3	0.11711	1139	0.00591381	FALSE	-3.32193	1.58496	0.0333333
gi|399988990	MSMEI_4594	pyruvate dehydrogenase E1 component (Beta subunit) PdhB	2	61	1.5857e-17	57	0.00029595	TRUE	1	5.93074	0.0327869
gi|399987801	MSMEI_3392	uracil phosphoribosyltransferase	1	33	4.3405e-10	143	0.000742471	TRUE	0	5.04439	0.030303
gi|399989968	MSMEI_5583	alpha-keto-acid decarboxylase	1	33	4.3405e-10	144	0.000747664	TRUE	0	5.04439	0.030303
gi|399984953	MSMEI_0525	FMN-binding negative transcriptional regulator	0.1	4	0.054431	984	0.00510903	FALSE	-3.32193	2	0.025
gi|399985092	MSMEI_0665	hypothetical protein	0.1	4	0.054431	981	0.00509346	FALSE	-3.32193	2	0.025
gi|399985338	MSMEI_0911	hypothetical protein	0.1	4	0.054431	987	0.00512461	FALSE	-3.32193	2	0.025
gi|399987485	MSMEI_3075	hypothetical protein	0.1	4	0.054431	983	0.00510384	FALSE	-3.32193	2	0.025
gi|399987534	MSMEI_3124	histidinol-phosphate aminotransferase	0.1	4	0.054431	986	0.00511942	FALSE	-3.32193	2	0.025
gi|399988575	MSMEI_4173	cobinamide kinase/cobinamide phosphate guanylyltransferase	0.1	4	0.054431	988	0.0051298	FALSE	-3.32193	2	0.025
gi|399988586	MSMEI_4184	Octanoyltransferase	0.1	4	0.054431	989	0.00513499	FALSE	-3.32193	2	0.025
gi|399988658	MSMEI_4257	short-chain dehydrogenase	0.1	4	0.054431	990	0.00514019	FALSE	-3.32193	2	0.025
gi|399989535	MSMEI_5146	patatin	0.1	4	0.054431	985	0.00511423	FALSE	-3.32193	2	0.025
gi|399989768	MSMEI_5382	ATP-dependent DNA helicase pcrA	0.1	4	0.054431	982	0.00509865	FALSE	-3.32193	2	0.025
gi|399987789	MSMEI_3380	catalase	3	123	2.1692e-35	12	6.23053e-05	TRUE	1.58496	6.94251	0.0243902
gi|399986537	MSMEI_2121	helicase	1	44	1.6182e-13	93	0.000482866	TRUE	0	5.45943	0.0227273
gi|399985725	MSMEI_1304	hypothetical protein	0.1	5	0.0253	844	0.00438214	FALSE	-3.32193	2.32193	0.02
gi|399987526	MSMEI_3116	NUDIX hydrolase	0.1	5	0.0253	842	0.00437175	FALSE	-3.32193	2.32193	0.02
gi|399988221	MSMEI_3818	recombinase B	0.1	5	0.0253	845	0.00438733	FALSE	-3.32193	2.32193	0.02
gi|399989900	MSMEI_5515	peptidyl-prolyl cis-trans isomerase	0.1	5	0.0253	841	0.00436656	FALSE	-3.32193	2.32193	0.02
gi|399990722	MSMEI_6352	pyridoxamine 5'-phosphate oxidase-like FMN-binding protein	0.1	5	0.0253	843	0.00437695	FALSE	-3.32193	2.32193	0.02
gi|399985082	MSMEI_0654	alcohol dehydrogenase GroES domain-containing protein	0.1	6	0.011774	755	0.00392004	FALSE	-3.32193	2.58496	0.0166667
gi|399986497	MSMEI_2080	Lysine N-acyltransferase mbtK	0.1	6	0.011774	760	0.003946	FALSE	-3.32193	2.58496	0.0166667
gi|399987610	MSMEI_3201	type 11 methyltransferase	0.1	6	0.011774	758	0.00393562	FALSE	-3.32193	2.58496	0.0166667
gi|399988200	MSMEI_3797	sec-independent protein translocase tatA/E	0.1	6	0.011774	756	0.00392523	FALSE	-3.32193	2.58496	0.0166667
gi|399989222	MSMEI_4832	arginyl-tRNA synthetase	0.1	6	0.011774	757	0.00393043	FALSE	-3.32193	2.58496	0.0166667
gi|399989965	MSMEI_5580	Luciferase-like protein	0.1	6	0.011774	761	0.00395119	FALSE	-3.32193	2.58496	0.0166667
gi|399990808	MSMEI_6438	alcohol dehydrogenase GroES-like protein	0.1	6	0.011774	754	0.00391485	FALSE	-3.32193	2.58496	0.0166667
gi|399991027	MSMEI_6657	AraC family transcriptional regulator	0.1	6	0.011774	759	0.00394081	FALSE	-3.32193	2.58496	0.0166667
gi|399986410	MSMEI_1993	AraC family transcriptional regulator	0.1	7	0.0054881	657	0.00341121	FALSE	-3.32193	2.80735	0.0142857
gi|399986719	MSMEI_2303	amino acid-binding ACT	0.1	7	0.0054881	662	0.00343718	FALSE	-3.32193	2.80735	0.0142857
gi|399988583	MSMEI_4181	hypothetical protein	0.1	7	0.0054881	659	0.0034216	FALSE	-3.32193	2.80735	0.0142857
gi|399988667	MSMEI_4266	CdaR family transcriptional regulator	0.1	7	0.0054881	658	0.00341641	FALSE	-3.32193	2.80735	0.0142857
gi|399989229	MSMEI_4840	Luciferase family protein	0.1	7	0.0054881	661	0.00343198	FALSE	-3.32193	2.80735	0.0142857
gi|399990348	MSMEI_5970	Response regulator receiver	0.1	7	0.0054881	660	0.00342679	FALSE	-3.32193	2.80735	0.0142857
gi|399985342	MSMEI_0915	hypothetical protein	0.1	8	0.0025624	594	0.00308411	TRUE	-3.32193	3	0.0125
gi|399987540	MSMEI_3130	phosphoribosyl-AMP cyclohydrolase	0.1	8	0.0025624	595	0.0030893	TRUE	-3.32193	3	0.0125
gi|399987939	MSMEI_3530	alcohol dehydrogenase AdhA	0.1	11	0.00026319	445	0.00231049	TRUE	-3.32193	3.45943	0.00909091
gi|399990520	MSMEI_6146	cytochrome P450	0.1	13	5.8099e-05	377	0.00195742	TRUE	-3.32193	3.70044	0.00769231
gi|399985329	MSMEI_0902	nitrilase/cyanide hydratase and apolipoprotein N-acyltransferase	0.1	15	1.288e-05	326	0.00169263	TRUE	-3.32193	3.90689	0.00666667
gi|399985041	MSMEI_0613	trans-aconitate 2-methyltransferase	0.1	17	2.8654e-06	287	0.00149014	TRUE	-3.32193	4.08746	0.00588235
gi|399986999	MSMEI_2585	4'-phosphopantetheinyl transferase	0.1	17	2.8654e-06	285	0.00147975	TRUE	-3.32193	4.08746	0.00588235
gi|399989103	MSMEI_4709	acetyl-CoA acetyltransferase	0.1	17	2.8654e-06	286	0.00148494	TRUE	-3.32193	4.08746	0.00588235
gi|399985255	MSMEI_0828	cation antiporter NADH dehydrogenase subunit	0.1	18	1.3531e-06	273	0.00141745	TRUE	-3.32193	4.16993	0.00555556
gi|399988815	MSMEI_4416	Cobalamin (Vitamin B12) biosynthesis CbiX protein	0.1	18	1.3531e-06	274	0.00142264	TRUE	-3.32193	4.16993	0.00555556
gi|399990066	MSMEI_5686	hypothetical protein	0.1	18	1.3531e-06	275	0.00142783	TRUE	-3.32193	4.16993	0.00555556
gi|399986782	MSMEI_2368	aldo/keto reductase	0.1	23	3.2067e-08	197	0.00102285	TRUE	-3.32193	4.52356	0.00434783
gi|399986359	MSMEI_1942	Tartrate dehydrogenase	0.1	27	1.6207e-09	156	0.000809969	TRUE	-3.32193	4.75489	0.0037037
gi|399989720	MSMEI_5334	serine protease PepD	0.1	27	1.6207e-09	155	0.000804777	TRUE	-3.32193	4.75489	0.0037037
gi|399987265	MSMEI_2855	thioesterase superfamily protein	0.1	43	1.1102e-14	82	0.000425753	TRUE	-3.32193	5.42626	0.00232558
gi|399989027	MSMEI_4633	Bacterioferritin comigratory protein	0.1	80	1.4571e-26	28	0.000145379	TRUE	-3.32193	6.32193	0.00125
